# Supplementary material for: Crystal structure of [(2R,3R,4S)-3,4-bis(acet­yloxy)-5-iodo-3,4-di­hydro-2H-pyran-2-yl]methyl acetate
Source: Acta Crystallogr E Crystallogr Commun. 2015 Jan 1;71(Pt 1):o53–4. doi: 10.1107/S205698901402564X (PMC4331918; doi:10.1107/S205698901402564X)
Supplement: Supplementary file 1 [file e-71-00o53-sup1.cif]

##############################################################################
#                                                                            #
# This CIF contains the data in a paper accepted for publication in          #
# Acta Crystallographica Section E. It conforms to the requirements of       #
# Notes for Authors for Acta Crystallographica Section E, and has been       #
# peer reviewed under the auspices of the IUCr Commission on Journals.       #
#                                                                            #
# Full details of the Crystallographic Information File format               #
# are given in the paper "The Crystallographic Information File (CIF):       #
# a New Standard Archive File for Crystallography" by S. R. Hall, F. H.      #
# Allen and I. D. Brown [Acta Cryst. (1991), A47, 655-685].                  #
#                                                                            #
# The current version of the core CIF dictionary is obtainable from          #
# ftp://ftp.iucr.org/pub/cif_core.dic.                                       #
#                                                                            #
# Software is freely available for graphical display of the structure(s)     #
# in this CIF. For information consult the CIF software page                 #
# http://www.iucr.org/resources/cif/software.                                #
#                                                                            #
# This file may be used for bona fide research purposes within the           #
# scientific community so long as proper attribution is given to the journal # 
# article from which it was obtained.                                        #
#                                                                            #
##############################################################################
data_I
_audit_creation_method     SHELXL-2014/6
_database_code_depnum_ccdc_archive     'CCDC 1035669'
_chemical_name_systematic
;\
[(2<i>R</i>,3<i>R</i>,4<i>S</i>)-3,4-Bis(acetyloxy)-5-iodo-3,4-dihydro-\
2<i>H</i>-pyran-2-yl]methyl acetate
;
_chemical_name_common     ?
_chemical_formula_moiety     'C12 H15 I O7'
_chemical_formula_sum     'C12 H15 I O7'
_chemical_formula_iupac     'C12 H15 I O7'
_chemical_formula_weight     398.14
_chemical_melting_point     ?
_shelx_space_group_comment
;
The symmetry employed for this shelxl refinement is uniquely defined
by the following loop, which should always be used as a source of
symmetry information in preference to the above space-group names.
They are only intended as comments.
;
_space_group_crystal_system     orthorhombic
_space_group_name_H-M_alt     'P 21 21 21'
_space_group_name_Hall     'P 2ac 2ab'
loop_
    _space_group_symop_operation_xyz
    'x, y, z'
    '-x+1/2, -y, z+1/2'
    'x+1/2, -y+1/2, -z'
    '-x, y+1/2, -z+1/2'
_cell_length_a     7.9048(2)
_cell_length_b     8.7521(2)
_cell_length_c     22.7094(5)
_cell_angle_alpha     90
_cell_angle_beta     90
_cell_angle_gamma     90
_cell_volume     1571.12(6)
_cell_formula_units_Z     4
_cell_measurement_reflns_used     3256
_cell_measurement_theta_min     2.73
_cell_measurement_theta_max     25.14
_cell_measurement_temperature     293(2)
_exptl_crystal_description     irregular
_exptl_crystal_colour     colourless
_exptl_crystal_size_max     0.347
_exptl_crystal_size_mid     0.241
_exptl_crystal_size_min     0.113
_exptl_crystal_density_diffrn     1.683
_exptl_crystal_density_meas     ?
_exptl_crystal_density_method     ?
_exptl_crystal_F_000     784
_exptl_absorpt_coefficient_mu     2.063
_exptl_absorpt_correction_type     multi-scan
_exptl_absorpt_process_details
;
(<i>SADABS</i>; Sheldrick, 1996)
;
_shelx_estimated_absorpt_T_min     ?
_shelx_estimated_absorpt_T_max     ?
_exptl_absorpt_correction_T_min     0.6013
_exptl_absorpt_correction_T_max     0.7452
_diffrn_ambient_temperature     293(2)
_diffrn_radiation_type     MoK\a
_diffrn_radiation_wavelength     0.71073
_diffrn_measurement_device_type     'Bruker APEXII CCD'
_diffrn_measurement_method     '\f and \w scans'
_diffrn_detector_area_resol_mean     ?
_diffrn_reflns_number     6116
_diffrn_reflns_av_R_equivalents     0.0187
_diffrn_reflns_theta_min     1.793
_diffrn_reflns_theta_max     25.368
_diffrn_reflns_theta_full     25.242
_diffrn_measured_fraction_theta_max     0.995
_diffrn_measured_fraction_theta_full     0.996
_diffrn_reflns_limit_h_min     -9
_diffrn_reflns_limit_h_max     5
_diffrn_reflns_limit_k_min     -7
_diffrn_reflns_limit_k_max     10
_diffrn_reflns_limit_l_min     -27
_diffrn_reflns_limit_l_max     27
_refine_special_details     ?
_reflns_number_total     2818
_reflns_number_gt     2456
_reflns_threshold_expression     I>2\s(I)
_refine_ls_structure_factor_coef     Fsqd
_refine_ls_matrix_type     full
_refine_ls_R_factor_all     0.0338
_refine_ls_R_factor_gt     0.0282
_refine_ls_wR_factor_gt     0.0677
_refine_ls_wR_factor_ref     0.0709
_refine_ls_goodness_of_fit_ref     1.040
_refine_ls_restrained_S_all     1.040
_refine_ls_number_reflns     2818
_refine_ls_number_parameters     184
_refine_ls_number_restraints     0
_refine_ls_hydrogen_treatment     constr
_refine_ls_weighting_scheme     calc
_refine_ls_weighting_details
              'w=1/[\s^2^(Fo^2^)+(0.0299P)^2^+0.3563P] where P=(Fo^2^+2Fc^2^)/3'
_atom_sites_solution_hydrogens     geom
_atom_sites_solution_primary     direct
_atom_sites_solution_secondary     difmap
_refine_ls_shift/su_max     0.000
_refine_ls_shift/su_mean     0.000
_refine_diff_density_max     0.278
_refine_diff_density_min     -0.578
_refine_ls_extinction_method     none
_refine_ls_extinction_coef     .
_refine_ls_abs_structure_details
;
Flack <i>x</i> determined using 925 quotients
[(<i>I</i>^+^)-(<i>I</i>^-^)]/[(<i>I</i>^+^)+(<i>I</i>^-^)]
(Parsons <i>et al.</i>,  2013)
;
_refine_ls_abs_structure_Flack     0.000(11)
loop_
    _atom_type_symbol
    _atom_type_description
    _atom_type_scat_dispersion_real
    _atom_type_scat_dispersion_imag
    _atom_type_scat_source
    'C' 'C' 0.0033 0.0016
                         'International Tables Vol C Tables 4.2.6.8 and 6.1.1.4'
    'H' 'H' 0.0000 0.0000
                         'International Tables Vol C Tables 4.2.6.8 and 6.1.1.4'
    'O' 'O' 0.0106 0.0060
                         'International Tables Vol C Tables 4.2.6.8 and 6.1.1.4'
    'I' 'I' -0.4742 1.8119
                         'International Tables Vol C Tables 4.2.6.8 and 6.1.1.4'
_computing_data_collection
;
APEX2 (Bruker, 2009)
;
_computing_cell_refinement
;
SAINT (Bruker, 2009)
;
_computing_data_reduction
;
SAINT (Bruker, 2009)
;
_computing_structure_solution
;
SIR (Burla <i>et al.</i>,  2014
;
_computing_structure_refinement
;
SHELXL2014 (Sheldrick, 2008)
;
_computing_molecular_graphics
;
ORTEP-3 for Windows (Farrugia, 2012) and  DIAMOND (Brandenburg,
2006)
;
_computing_publication_material
;
MarvinSketch (ChemAxon, 2010) and publCIF (Westrip, 2010)
;
loop_
    _atom_site_type_symbol
    _atom_site_label
    _atom_site_fract_x
    _atom_site_fract_y
    _atom_site_fract_z
    _atom_site_U_iso_or_equiv
    _atom_site_adp_type
    _atom_site_calc_flag
    _atom_site_occupancy
    _atom_site_disorder_assembly
    _atom_site_disorder_group
    I I 0.55529(6) 0.37319(5) 0.49032(2) 0.1044(2) Uani d 1 . .
    O O1 0.5090(4) 0.9803(5) 0.31664(17) 0.0798(10) Uani d 1 . .
    O O2 0.7080(7) 1.1290(7) 0.2782(3) 0.141(2) Uani d 1 . .
    O O3 0.8630(3) 0.8456(4) 0.37365(13) 0.0609(8) Uani d 1 . .
    O O4 0.8637(5) 0.7615(5) 0.28034(15) 0.0839(11) Uani d 1 . .
    O O5 0.8078(4) 0.5163(4) 0.38956(12) 0.0603(8) Uani d 1 . .
    O O6 1.0344(5) 0.4998(6) 0.44747(19) 0.1042(14) Uani d 1 . .
    O O7 0.4218(4) 0.8098(5) 0.41934(15) 0.0749(9) Uani d 1 . .
    C C1 0.5672(6) 0.5851(6) 0.44833(17) 0.0637(11) Uani d 1 . .
    C C2 0.4291(6) 0.6670(7) 0.44323(19) 0.0728(14) Uani d 1 . .
    H H2 0.3287 0.6246 0.4569 0.087 Uiso calc 1 . .
    C C3 0.5830(5) 0.8834(6) 0.41154(19) 0.0653(12) Uani d 1 . .
    H H3 0.6264 0.9136 0.4502 0.078 Uiso calc 1 . .
    C C4 0.7049(5) 0.7701(5) 0.38426(17) 0.0514(10) Uani d 1 . .
    H H4 0.6585 0.7334 0.3468 0.062 Uiso calc 1 . .
    C C5 0.7335(5) 0.6361(6) 0.42476(16) 0.0576(10) Uani d 1 . .
    H H5 0.8095 0.6647 0.4570 0.069 Uiso calc 1 . .
    C C6 0.5543(7) 1.0241(6) 0.3756(3) 0.0825(14) Uani d 1 . .
    H H6A 0.4643 1.0846 0.3929 0.099 Uiso calc 1 . .
    H H6B 0.6564 1.0855 0.3749 0.099 Uiso calc 1 . .
    C C7 0.5931(7) 1.0403(7) 0.2711(3) 0.0887(18) Uani d 1 . .
    C C8 0.5349(9) 0.9756(11) 0.2140(3) 0.121(3) Uani d 1 . .
    H H8A 0.5497 0.8667 0.2143 0.181 Uiso calc 1 . .
    H H8B 0.6000 1.0190 0.1824 0.181 Uiso calc 1 . .
    H H8C 0.4174 0.9993 0.2083 0.181 Uiso calc 1 . .
    C C9 0.9308(6) 0.8302(5) 0.3190(2) 0.0607(11) Uani d 1 . .
    C C10 1.0949(6) 0.9124(7) 0.3156(3) 0.0869(16) Uani d 1 . .
    H H10A 1.0799 1.0066 0.2946 0.130 Uiso calc 1 . .
    H H10B 1.1762 0.8500 0.2954 0.130 Uiso calc 1 . .
    H H10C 1.1348 0.9338 0.3547 0.130 Uiso calc 1 . .
    C C11 0.9611(6) 0.4617(6) 0.4043(2) 0.0653(11) Uani d 1 . .
    C C12 1.0198(7) 0.3483(8) 0.3605(3) 0.0952(19) Uani d 1 . .
    H H12A 1.1130 0.2915 0.3766 0.143 Uiso calc 1 . .
    H H12B 1.0556 0.4002 0.3254 0.143 Uiso calc 1 . .
    H H12C 0.9290 0.2796 0.3512 0.143 Uiso calc 1 . .
loop_
    _atom_site_aniso_label
    _atom_site_aniso_U_11
    _atom_site_aniso_U_22
    _atom_site_aniso_U_33
    _atom_site_aniso_U_12
    _atom_site_aniso_U_13
    _atom_site_aniso_U_23
    I 0.1334(4) 0.0973(3) 0.0825(3) -0.0195(3) 0.0270(2) 0.0107(2)
    O1 0.0605(18) 0.092(3) 0.087(2) -0.0091(16) -0.0051(16) 0.015(2)
    O2 0.126(4) 0.127(4) 0.169(5) -0.048(4) 0.012(3) 0.045(4)
    O3 0.0480(14) 0.074(2) 0.0606(16) -0.0122(14) 0.0004(12) -0.0116(16)
    O4 0.080(2) 0.114(3) 0.058(2) -0.022(2) 0.0163(18) -0.013(2)
    O5 0.0586(16) 0.076(2) 0.0461(15) 0.0052(15) -0.0067(13) -0.0102(15)
    O6 0.075(2) 0.146(4) 0.092(3) 0.021(3) -0.030(2) -0.026(3)
    O7 0.0491(16) 0.105(3) 0.0702(19) 0.0004(17) 0.0113(15) -0.0053(19)
    C1 0.069(3) 0.081(3) 0.0416(19) -0.010(3) 0.0058(19) -0.006(2)
    C2 0.066(3) 0.102(4) 0.050(2) -0.018(3) 0.017(2) -0.014(3)
    C3 0.056(2) 0.085(3) 0.055(2) -0.006(3) 0.0020(18) -0.020(3)
    C4 0.0427(19) 0.069(3) 0.042(2) -0.0070(19) -0.0024(17) -0.011(2)
    C5 0.059(2) 0.077(3) 0.0368(18) -0.011(2) -0.0018(16) -0.011(2)
    C6 0.068(3) 0.073(3) 0.107(4) 0.001(3) 0.008(3) -0.011(3)
    C7 0.063(3) 0.086(4) 0.118(5) 0.007(3) 0.004(3) 0.041(4)
    C8 0.102(4) 0.174(8) 0.086(4) 0.001(5) -0.008(4) 0.057(5)
    C9 0.052(2) 0.065(3) 0.065(3) 0.002(2) 0.010(2) 0.002(2)
    C10 0.059(3) 0.092(4) 0.109(4) -0.010(3) 0.017(3) 0.007(3)
    C11 0.058(2) 0.084(3) 0.055(2) 0.001(3) 0.003(2) 0.005(2)
    C12 0.086(4) 0.116(5) 0.084(4) 0.023(4) 0.010(3) -0.013(4)
_geom_special_details
;
All e.s.d.'s (except the e.s.d. in the dihedral angle between two l.s. planes)
are estimated using the full covariance matrix. The cell e.s.d.'s are taken
into account individually in the estimation of e.s.d.'s in distances, angles
and torsion angles; correlations between e.s.d.'s in cell parameters are only
used when they are defined by crystal symmetry. An approximate (isotropic)
treatment of cell e.s.d.'s is used for estimating e.s.d.'s involving l.s.
planes.
;
loop_
    _geom_bond_atom_site_label_1
    _geom_bond_atom_site_label_2
    _geom_bond_site_symmetry_2
    _geom_bond_distance
    _geom_bond_publ_flag
    I C1 . 2.087(5) ?
    O1 C7 . 1.336(7) ?
    O1 C6 . 1.438(7) ?
    O2 C7 . 1.205(8) ?
    O3 C9 . 1.359(5) ?
    O3 C4 . 1.434(5) ?
    O4 C9 . 1.188(6) ?
    O5 C11 . 1.345(6) ?
    O5 C5 . 1.444(5) ?
    O6 C11 . 1.186(6) ?
    O7 C2 . 1.364(7) ?
    O7 C3 . 1.439(5) ?
    C1 C2 . 1.311(7) ?
    C1 C5 . 1.488(6) ?
    C2 H2 . 0.9300 ?
    C3 C6 . 1.495(8) ?
    C3 C4 . 1.515(6) ?
    C3 H3 . 0.9800 ?
    C4 C5 . 1.507(6) ?
    C4 H4 . 0.9800 ?
    C5 H5 . 0.9800 ?
    C6 H6A . 0.9700 ?
    C6 H6B . 0.9700 ?
    C7 C8 . 1.490(10) ?
    C8 H8A . 0.9600 ?
    C8 H8B . 0.9600 ?
    C8 H8C . 0.9600 ?
    C9 C10 . 1.486(7) ?
    C10 H10A . 0.9600 ?
    C10 H10B . 0.9600 ?
    C10 H10C . 0.9600 ?
    C11 C12 . 1.479(7) ?
    C12 H12A . 0.9600 ?
    C12 H12B . 0.9600 ?
    C12 H12C . 0.9600 ?
loop_
    _geom_angle_atom_site_label_1
    _geom_angle_atom_site_label_2
    _geom_angle_atom_site_label_3
    _geom_angle_site_symmetry_1
    _geom_angle_site_symmetry_3
    _geom_angle
    _geom_angle_publ_flag
    C7 O1 C6 . . 119.4(5) ?
    C9 O3 C4 . . 116.8(3) ?
    C11 O5 C5 . . 119.1(3) ?
    C2 O7 C3 . . 114.9(4) ?
    C2 C1 C5 . . 122.6(5) ?
    C2 C1 I . . 119.3(4) ?
    C5 C1 I . . 118.1(4) ?
    C1 C2 O7 . . 124.9(4) ?
    C1 C2 H2 . . 117.6 ?
    O7 C2 H2 . . 117.6 ?
    O7 C3 C6 . . 107.6(4) ?
    O7 C3 C4 . . 108.7(4) ?
    C6 C3 C4 . . 114.3(4) ?
    O7 C3 H3 . . 108.7 ?
    C6 C3 H3 . . 108.7 ?
    C4 C3 H3 . . 108.7 ?
    O3 C4 C5 . . 109.3(3) ?
    O3 C4 C3 . . 108.7(3) ?
    C5 C4 C3 . . 110.8(4) ?
    O3 C4 H4 . . 109.3 ?
    C5 C4 H4 . . 109.3 ?
    C3 C4 H4 . . 109.3 ?
    O5 C5 C1 . . 109.9(4) ?
    O5 C5 C4 . . 106.8(3) ?
    C1 C5 C4 . . 108.7(4) ?
    O5 C5 H5 . . 110.5 ?
    C1 C5 H5 . . 110.5 ?
    C4 C5 H5 . . 110.5 ?
    O1 C6 C3 . . 109.1(4) ?
    O1 C6 H6A . . 109.9 ?
    C3 C6 H6A . . 109.9 ?
    O1 C6 H6B . . 109.9 ?
    C3 C6 H6B . . 109.9 ?
    H6A C6 H6B . . 108.3 ?
    O2 C7 O1 . . 121.7(7) ?
    O2 C7 C8 . . 126.4(6) ?
    O1 C7 C8 . . 111.8(5) ?
    C7 C8 H8A . . 109.5 ?
    C7 C8 H8B . . 109.5 ?
    H8A C8 H8B . . 109.5 ?
    C7 C8 H8C . . 109.5 ?
    H8A C8 H8C . . 109.5 ?
    H8B C8 H8C . . 109.5 ?
    O4 C9 O3 . . 123.3(4) ?
    O4 C9 C10 . . 126.6(4) ?
    O3 C9 C10 . . 110.1(4) ?
    C9 C10 H10A . . 109.5 ?
    C9 C10 H10B . . 109.5 ?
    H10A C10 H10B . . 109.5 ?
    C9 C10 H10C . . 109.5 ?
    H10A C10 H10C . . 109.5 ?
    H10B C10 H10C . . 109.5 ?
    O6 C11 O5 . . 123.1(5) ?
    O6 C11 C12 . . 126.2(5) ?
    O5 C11 C12 . . 110.7(4) ?
    C11 C12 H12A . . 109.5 ?
    C11 C12 H12B . . 109.5 ?
    H12A C12 H12B . . 109.5 ?
    C11 C12 H12C . . 109.5 ?
    H12A C12 H12C . . 109.5 ?
    H12B C12 H12C . . 109.5 ?
loop_
    _geom_torsion_atom_site_label_1
    _geom_torsion_atom_site_label_2
    _geom_torsion_atom_site_label_3
    _geom_torsion_atom_site_label_4
    _geom_torsion_site_symmetry_1
    _geom_torsion_site_symmetry_2
    _geom_torsion_site_symmetry_3
    _geom_torsion_site_symmetry_4
    _geom_torsion
    _geom_torsion_publ_flag
    C5 C1 C2 O7 . . . . -3.9(7) ?
    I C1 C2 O7 . . . . 176.7(3) ?
    C3 O7 C2 C1 . . . . -13.7(6) ?
    C2 O7 C3 C6 . . . . 170.0(4) ?
    C2 O7 C3 C4 . . . . 45.7(5) ?
    C9 O3 C4 C5 . . . . 108.8(4) ?
    C9 O3 C4 C3 . . . . -130.1(4) ?
    O7 C3 C4 O3 . . . . 177.0(3) ?
    C6 C3 C4 O3 . . . . 56.8(5) ?
    O7 C3 C4 C5 . . . . -62.8(4) ?
    C6 C3 C4 C5 . . . . 177.0(4) ?
    C11 O5 C5 C1 . . . . -121.9(4) ?
    C11 O5 C5 C4 . . . . 120.4(4) ?
    C2 C1 C5 O5 . . . . -129.5(5) ?
    I C1 C5 O5 . . . . 49.9(4) ?
    C2 C1 C5 C4 . . . . -13.0(6) ?
    I C1 C5 C4 . . . . 166.4(3) ?
    O3 C4 C5 O5 . . . . -76.7(4) ?
    C3 C4 C5 O5 . . . . 163.5(3) ?
    O3 C4 C5 C1 . . . . 164.8(3) ?
    C3 C4 C5 C1 . . . . 45.0(4) ?
    C7 O1 C6 C3 . . . . -128.3(5) ?
    O7 C3 C6 O1 . . . . -68.9(5) ?
    C4 C3 C6 O1 . . . . 51.9(5) ?
    C6 O1 C7 O2 . . . . 1.0(8) ?
    C6 O1 C7 C8 . . . . 177.0(5) ?
    C4 O3 C9 O4 . . . . 1.9(6) ?
    C4 O3 C9 C10 . . . . -179.0(4) ?
    C5 O5 C11 O6 . . . . 5.3(7) ?
    C5 O5 C11 C12 . . . . -175.9(4) ?
loop_
    _geom_hbond_atom_site_label_D
    _geom_hbond_atom_site_label_H
    _geom_hbond_atom_site_label_A
    _geom_hbond_site_symmetry_A
    _geom_hbond_distance_DH
    _geom_hbond_distance_HA
    _geom_hbond_distance_DA
    _geom_hbond_angle_DHA
    C2 H2 O6 1_455 0.93 2.58 3.448(7) 156
    C3 H3 O6 3_466 0.98 2.55 3.383(6) 143
_shelx_hkl_file
;
   1   0   0   -1.39    0.01
  -1   0   0   -1.38    0.01
  -1   0   0   -1.38    0.01
   2   0   0 1000.00   33.95
  -2   0   0  837.75   32.17
  -2   0   0  966.06   32.56
   3   0   0   -0.01    0.02
  -3   0   0    0.07    0.03
  -3   0   0    0.02    0.03
  -4   0   0    4.36    0.21
  -4   0   0    4.19    0.21
  -5   0   0    0.11    0.06
  -5   0   0    0.13    0.06
  -7   0   0    0.12    0.07
  -8   0   0    4.57    0.26
  -9   0   0    0.12    0.08
   0  -1   0   -0.11    0.01
   1   1   0   15.14    0.57
  -1  -1   0   15.13    0.57
  -1   1   0   16.12    0.55
   1  -1   0   16.15    0.55
   2   1   0  398.02   13.60
   2  -1   0  375.08   13.50
  -2   1   0  384.66   13.48
   3   1   0   12.28    0.47
  -3  -1   0   11.96    0.47
  -3   1   0   12.66    0.46
   4   1   0  102.10    3.57
  -4  -1   0  100.15    3.56
  -4  -1   0  102.00    3.52
  -4   1   0   99.54    3.55
  -5   1   0   13.68    0.51
  -5  -1   0   13.21    0.53
  -5  -1   0   12.63    0.52
   5   1   0   13.08    0.53
  -5   1   0   13.20    0.52
  -6  -1   0    1.36    0.13
  -6   1   0    1.12    0.11
  -7  -1   0    0.24    0.09
  -7  -1   0    0.31    0.09
  -7   1   0    0.26    0.07
  -8  -1   0    0.28    0.10
  -8   1   0    0.35    0.13
  -8   1   0    0.30    0.08
  -9   1   0    0.28    0.15
  -9  -1   0    0.21    0.10
  -9   1   0    0.28    0.08
   0   2   0   80.99    2.89
   0  -2   0   83.35    2.89
  -1  -2   0  133.13    4.74
   1  -2   0  134.28    4.73
   1   2   0  137.18    4.74
  -1   2   0  134.18    4.73
   2   2   0   95.21    3.35
  -3   2   0  102.32    3.49
  -3  -2   0   96.34    3.53
   3   2   0  101.20    3.53
  -4  -2   0   37.18    1.35
  -4  -2   0   37.30    1.33
  -4   2   0   36.66    1.30
   4   2   0   36.36    1.35
  -5  -2   0    1.11    0.13
   5   2   0    1.05    0.13
  -5  -2   0    1.17    0.12
  -5   2   0    0.76    0.07
  -6  -2   0    1.80    0.15
  -6  -2   0    1.58    0.16
  -6   2   0    1.89    0.12
  -6   2   0    1.76    0.11
  -7   2   0    2.48    0.23
  -7  -2   0    2.62    0.18
  -7  -2   0    2.53    0.21
  -7   2   0    2.31    0.14
  -8   2   0    0.11    0.12
  -8   2   0    0.02    0.05
  -8  -2   0    0.06    0.09
  -9   2   0    0.17    0.06
  -9   2   0    0.35    0.14
  -9  -2   0    0.28    0.11
   0   3   0   -0.05    0.02
   0  -3   0    0.05    0.03
  -1  -3   0    0.00    0.04
   1  -3   0    0.06    0.03
   1   3   0   -0.01    0.04
   2   3   0    7.54    0.32
  -2  -3   0    7.85    0.33
  -2   3   0    7.74    0.32
  -3   3   0   79.37    2.72
   3   3   0   76.64    2.79
  -3  -3   0   79.53    2.80
  -4  -3   0    1.41    0.13
  -4   3   0    1.59    0.14
   4   3   0    1.57    0.14
  -5  -3   0   42.68    1.54
  -5  -3   0   42.47    1.57
   5   3   0   42.09    1.56
  -6   3   0    8.01    0.41
  -6  -3   0    8.19    0.38
  -6  -3   0    9.17    0.41
  -7   3   0    0.03    0.11
  -7  -3   0   -0.04    0.09
  -8   3   0    0.01    0.11
  -8  -3   0    0.11    0.10
  -9  -3   0    0.23    0.11
  -9   3   0   -0.01    0.12
   0   4   0  189.66    6.76
   0  -4   0  197.07    6.76
   1   4   0    0.33    0.06
   1  -4   0    0.37    0.05
  -1  -4   0    0.22    0.05
  -1   4   0    0.33    0.05
   2   4   0   51.03    1.80
  -2   4   0   46.47    1.75
  -2  -4   0   52.00    1.80
  -3   4   0    0.08    0.06
  -3  -4   0    0.06    0.06
   3   4   0    0.10    0.06
  -4  -4   0    0.04    0.07
   4   4   0    0.13    0.09
  -5  -4   0    5.33    0.29
   5   4   0    5.18    0.29
  -6  -4   0    8.56    0.40
  -6  -4   0    8.79    0.43
  -6   4   0    8.27    0.42
  -7  -4   0    2.37    0.22
  -7   4   0    2.11    0.24
  -8  -4   0    0.27    0.12
  -8   4   0   -0.02    0.13
   0   5   0   -0.04    0.04
   1   5   0    4.20    0.22
  -1   5   0    4.27    0.20
  -1  -5   0    4.11    0.22
   2   5   0   52.17    1.87
  -2  -5   0   50.77    1.87
  -3  -5   0   32.11    1.20
  -3   5   0   30.76    1.18
   3   5   0   32.04    1.19
  -4  -5   0   26.22    1.02
   4   5   0   25.98    1.01
  -5   5   0    8.85    0.43
  -5  -5   0    8.45    0.42
   5   5   0    8.79    0.42
  -6  -5   0    3.92    0.28
  -6   5   0    3.93    0.29
  -7   5   0    0.65    0.14
  -7  -5   0    0.32    0.13
  -8  -5   0    0.13    0.11
  -8   5   0    0.10    0.12
   0   6   0   17.35    0.67
  -1  -6   0   50.19    1.85
   1   6   0   51.98    1.86
   2   6   0    2.56    0.18
  -2  -6   0    2.31    0.18
  -3  -6   0   13.05    0.57
   3   6   0   13.21    0.57
  -3   6   0   13.26    0.56
  -4   6   0    0.02    0.09
  -4  -6   0    0.17    0.10
   4   6   0    0.09    0.08
  -5  -6   0    3.19    0.25
  -5   6   0    3.34    0.25
  -6   6   0    0.26    0.11
  -6  -6   0    0.04    0.10
  -7   6   0    0.49    0.15
  -7  -6   0    0.31    0.12
   0   7   0    0.00    0.06
   1   7   0    2.42    0.18
  -1   7   0    2.41    0.16
   2   7   0    0.29    0.10
   3   7   0    0.21    0.10
   4   7   0    0.29    0.11
  -4   7   0    0.38    0.12
   5   7   0    0.55    0.14
  -5   7   0    0.68    0.14
  -6   7   0    0.23    0.13
  -7   7   0    0.01    0.13
   0   8   0   20.70    0.81
   1   8   0    0.43    0.10
  -1   8   0    0.39    0.09
   2   8   0    2.14    0.20
   3   8   0    0.09    0.10
   4   8   0    0.85    0.15
   5   8   0    0.03    0.10
  -6   8   0   -0.03    0.11
   0   9   0    0.02    0.08
   1   9   0    0.03    0.09
   2   9   0    3.41    0.26
   3   9   0    0.75    0.15
   4   9   0    1.02    0.18
   0  10   0    0.26    0.11
   1  10   0    2.79    0.25
   2  10   0   -0.08    0.10
   3  10   0    0.09    0.12
  -1   0  -1   19.54    0.69
  -1   0   1   18.43    0.69
   1   0   1   19.18    0.70
  -1   0  -1   18.87    0.70
   1   0  -1   19.41    0.69
   1   0  -1   19.16    0.69
  -2   0  -1  179.08    6.23
  -2   0   1  179.33    6.24
   2   0   1  180.16    6.25
  -2   0   1  176.67    6.21
  -2   0  -1  170.84    6.15
   2   0  -1  179.87    6.25
  -3   0   1   31.24    1.14
   3   0   1   31.34    1.14
  -3   0  -1   31.73    1.14
   3   0  -1   31.82    1.14
  -3   0   1   32.39    1.13
  -3   0  -1   32.20    1.15
  -4   0   1  164.19    5.80
  -4   0   1  166.12    5.79
  -4   0  -1  167.41    5.74
  -4   0   1  164.74    5.73
  -4   0  -1  164.34    5.80
  -5   0  -1    2.97    0.18
  -5   0  -1    2.81    0.17
  -5   0   1    2.99    0.17
  -6   0  -1   23.70    0.90
  -7   0   1    2.30    0.17
  -7   0  -1    2.74    0.19
  -8   0   1    0.01    0.07
  -8   0  -1   -0.05    0.07
  -9   0  -1    0.05    0.08
  -9   0   1    0.22    0.09
   0   1  -1   15.12    0.53
   0   1  -1   14.34    0.53
   0  -1   1   15.01    0.53
   1  -1   1   97.47    3.60
   1   1  -1   92.34    3.58
  -1  -1  -1   97.88    3.59
   1   1  -1   95.46    3.60
  -1  -1   1  107.30    3.59
   1   1   1  106.46    3.65
  -1   1  -1  111.49    3.61
  -1  -1   1  106.72    3.63
  -1   1  -1  108.46    3.54
  -2   1   1  222.81    7.41
   2   1  -1  213.69    7.52
   2  -1   1  215.84    7.45
  -2   1   1  216.60    7.42
   2   1   1  208.64    7.48
  -2  -1   1  198.96    7.40
  -2   1  -1  207.90    7.45
  -3  -1  -1    7.31    0.32
  -3   1   1    7.33    0.30
   3   1  -1    7.12    0.31
  -3  -1   1    7.97    0.32
  -3   1  -1    8.26    0.31
   3   1   1    8.43    0.33
  -3  -1   1    8.47    0.31
  -4   1   1   15.21    0.57
  -4  -1  -1   16.17    0.59
  -4   1   1   15.65    0.58
   4   1  -1   15.74    0.59
  -4  -1   1   15.27    0.58
   4   1   1   14.89    0.60
  -4  -1   1   15.56    0.59
  -4   1  -1   14.69    0.58
  -5   1   1   12.27    0.49
  -5  -1  -1   12.65    0.50
  -5   1   1   12.81    0.48
   5   1  -1   12.61    0.51
  -5  -1   1   12.49    0.50
  -5  -1   1   12.43    0.49
  -5   1  -1   12.41    0.50
   5   1   1   12.26    0.51
  -6  -1  -1    1.22    0.14
  -6   1   1    1.36    0.11
  -6  -1  -1    1.38    0.14
  -6   1  -1    1.75    0.13
  -6  -1   1    1.94    0.13
  -7  -1  -1    0.80    0.12
  -7   1   1    0.78    0.09
  -7  -1  -1    0.73    0.12
  -7   1   1    0.82    0.15
  -7  -1   1    0.69    0.11
  -7   1  -1    0.94    0.11
  -8  -1  -1    0.41    0.11
  -8   1   1    0.41    0.13
  -8   1   1    0.41    0.08
  -8   1  -1    0.27    0.08
  -8   1  -1    0.27    0.13
  -8  -1   1    0.24    0.09
  -9   1   1    0.17    0.07
  -9   1   1    0.16    0.13
  -9  -1  -1    0.12    0.10
  -9   1  -1    0.04    0.07
  -9  -1   1    0.23    0.10
  -9   1  -1    0.18    0.14
   0   2  -1   66.19    2.32
   0  -2   1   64.31    2.32
   0   2  -1   66.86    2.33
  -1   2   1  107.08    3.53
   1   2  -1  108.96    3.55
   1  -2   1  107.03    3.55
   1   2   1   96.07    3.52
   1  -2  -1   93.75    3.52
  -1   2  -1   97.84    3.52
  -1  -2   1   95.85    3.52
  -1   2  -1   95.23    3.42
   2   2  -1   76.73    2.74
   2   2   1   79.38    2.74
  -2   2  -1   77.84    2.71
  -2  -2   1   76.24    2.74
   3   2  -1  241.26    8.20
   3   2   1  230.68    8.17
  -3   2  -1  238.43    8.17
  -3  -2   1  225.89    8.17
  -3   2  -1  231.56    7.94
  -4   2   1   35.03    1.23
  -4  -2  -1   34.93    1.27
   4   2  -1   35.10    1.28
  -4  -2   1   33.94    1.25
  -4  -2   1   34.90    1.28
  -4   2  -1   35.16    1.24
  -4   2  -1   35.29    1.26
   4   2   1   35.09    1.29
   5   2  -1   26.60    1.01
  -5   2   1   27.26    0.96
  -5  -2  -1   26.15    1.02
  -5   2   1   26.11    0.97
  -5  -2  -1   26.01    1.00
   5   2   1   27.23    1.02
  -5  -2   1   27.70    0.99
  -5  -2   1   27.42    1.01
  -6  -2  -1    0.24    0.09
  -6   2   1    0.26    0.05
  -6   2   1    0.29    0.06
  -6  -2  -1    0.19    0.09
  -6   2  -1    0.29    0.06
  -6  -2   1    0.45    0.08
  -6  -2   1    0.15    0.08
  -6   2  -1    0.15    0.09
  -6   2  -1    0.32    0.06
  -7   2   1    4.02    0.28
  -7  -2  -1    4.19    0.24
  -7   2   1    3.99    0.19
  -7  -2  -1    4.02    0.26
  -7  -2   1    3.82    0.25
  -7   2  -1    3.77    0.19
  -7   2  -1    3.93    0.27
  -8   2   1    0.07    0.12
  -8  -2  -1   -0.04    0.08
  -8   2   1    0.05    0.05
  -8   2  -1    0.09    0.10
  -8  -2   1   -0.07    0.08
  -8   2  -1    0.01    0.05
  -9   2   1    0.01    0.04
  -9  -2  -1   -0.08    0.09
  -9   2   1    0.04    0.11
  -9   2  -1    0.08    0.05
  -9  -2   1    0.04    0.09
  -9   2  -1    0.09    0.13
   0   3  -1  171.07    6.03
   0  -3   1  173.36    5.99
   0   3   1  167.72    5.99
   0   3  -1  164.58    5.94
   0  -3  -1  173.80    5.99
   1  -3   1  373.85   12.90
   1   3  -1  365.61   12.99
   1   3   1  362.37   12.99
  -1   3  -1  376.96   12.90
  -1  -3   1  359.35   12.91
   1  -3  -1  367.39   12.89
   2   3  -1  128.44    4.23
   2   3   1  117.11    4.23
  -2   3  -1  116.97    4.20
  -2   3  -1  117.52    4.11
  -2  -3   1  120.84    4.23
   3   3  -1   15.81    0.64
  -3   3  -1   17.06    0.63
  -3  -3   1   16.39    0.65
   3   3   1   17.23    0.65
  -4  -3  -1   15.57    0.59
   4   3  -1   14.81    0.58
   4   3   1   14.49    0.59
  -4  -3   1   13.91    0.58
  -4   3  -1   14.82    0.58
  -4   3  -1   13.66    0.51
   5   3  -1    0.07    0.08
  -5  -3  -1    0.13    0.08
  -5  -3  -1   -0.02    0.09
  -5  -3   1    0.11    0.09
   5   3   1    0.17    0.09
  -5   3  -1    0.28    0.04
  -5  -3   1    0.47    0.10
  -6  -3  -1    0.35    0.10
  -6   3   1    0.38    0.12
  -6  -3  -1    0.58    0.11
  -6   3  -1    0.60    0.05
  -6   3  -1    0.56    0.05
  -6  -3   1    0.59    0.10
  -6   3  -1    0.59    0.13
  -6  -3   1    0.61    0.11
  -7   3   1    1.10    0.19
  -7  -3  -1    1.32    0.15
  -7  -3  -1    1.00    0.15
  -7   3  -1    1.36    0.20
  -7   3  -1    1.51    0.08
  -7  -3   1    1.52    0.18
  -7   3  -1    1.37    0.08
  -8  -3  -1    0.36    0.12
  -8   3   1    0.50    0.15
  -8  -3   1    0.47    0.12
  -8   3  -1    0.54    0.14
  -9  -3  -1    0.16    0.11
  -9   3   1    0.17    0.13
  -9   3  -1    0.45    0.16
  -9  -3   1    0.23    0.12
   0  -4   1   15.41    0.58
   0  -4  -1   15.11    0.58
   0   4  -1   15.12    0.57
   0   4   1   15.11    0.57
   1  -4   1    7.77    0.32
  -1   4   1    7.61    0.32
  -1  -4  -1    7.91    0.34
   1   4  -1    8.34    0.34
   1   4   1    8.24    0.34
   1  -4  -1    8.76    0.32
  -1   4  -1    8.72    0.32
  -2  -4  -1   69.79    2.53
   2   4  -1   73.58    2.53
  -2  -4   1   71.25    2.53
  -2   4  -1   71.71    2.49
   2   4   1   66.90    2.52
  -2   4  -1   71.34    2.46
  -3  -4  -1    8.15    0.37
   3   4  -1    7.85    0.36
   3   4   1    8.41    0.37
  -3   4  -1    8.02    0.36
  -3  -4   1    8.18    0.36
   4   4  -1   45.68    1.61
  -4  -4  -1   45.25    1.62
  -4  -4   1   43.20    1.61
   4   4   1   41.49    1.61
  -4   4  -1   42.77    1.57
  -5  -4  -1    0.24    0.09
   5   4  -1    0.06    0.08
   5   4   1    0.23    0.09
  -5   4  -1    0.29    0.11
  -5  -4   1    0.31    0.10
  -6   4   1    5.73    0.33
  -6  -4  -1    6.16    0.34
  -6  -4  -1    5.96    0.32
  -6   4  -1    5.84    0.34
  -6  -4   1    5.18    0.30
  -6  -4   1    6.26    0.33
  -7  -4  -1    0.22    0.11
  -7   4   1    0.42    0.14
  -7   4  -1    0.46    0.13
  -7  -4   1    0.30    0.11
  -8   4   1    0.06    0.13
  -8  -4  -1    0.03    0.10
  -8  -4   1    0.11    0.10
  -8   4  -1    0.17    0.12
   0   5   1   38.23    1.40
   0  -5  -1   39.09    1.41
   0   5  -1   38.66    1.40
  -1  -5  -1  100.54    3.52
   1   5  -1   97.89    3.51
  -1   5   1   97.90    3.49
   1   5   1  100.53    3.52
  -1   5  -1   98.04    3.50
  -1  -5   1  100.76    3.52
  -2  -5  -1   16.10    0.63
   2   5  -1   15.97    0.63
   2   5   1   15.19    0.63
  -2  -5   1   15.83    0.63
  -3  -5  -1   16.31    0.67
   3   5  -1   15.88    0.66
   3   5   1   16.87    0.67
  -3   5  -1   17.24    0.66
  -3  -5   1   16.22    0.66
   4   5  -1    0.19    0.10
  -4  -5  -1    0.22    0.10
  -4   5  -1    0.29    0.10
  -4  -5   1    0.15    0.09
   4   5   1    0.19    0.10
  -5   5   1    2.10    0.21
  -5  -5  -1    2.07    0.20
   5   5  -1    1.87    0.19
  -5   5  -1    1.83    0.18
   5   5   1    2.04    0.19
  -5  -5   1    2.02    0.19
  -6   5   1    1.32    0.19
  -6  -5  -1    1.01    0.15
  -6  -5   1    0.81    0.14
  -6   5  -1    0.92    0.15
  -7   5   1    0.64    0.15
  -7  -5  -1    0.59    0.14
  -7  -5   1    0.64    0.14
  -7   5  -1    0.83    0.17
  -8   5   1    0.58    0.17
  -8  -5  -1    0.31    0.13
  -8   5  -1    0.39    0.16
  -8  -5   1    0.26    0.12
   0   6  -1    0.01    0.05
  -1  -6  -1    6.76    0.33
   1   6  -1    7.43    0.33
  -1  -6   1    7.03    0.33
   1   6   1    7.26    0.33
   2   6  -1    2.24    0.16
  -2  -6  -1    2.20    0.17
   2   6   1    1.68    0.16
  -2  -6   1    1.60    0.15
  -3  -6  -1   32.42    1.24
   3   6  -1   32.07    1.24
  -3  -6   1   32.68    1.24
  -3   6  -1   32.25    1.21
   3   6   1   33.59    1.24
   4   6  -1    1.13    0.15
  -4  -6  -1    1.01    0.15
  -4   6   1    1.10    0.16
   4   6   1    1.74    0.18
  -4  -6   1    1.79    0.18
  -4   6  -1    1.30    0.16
  -5  -6  -1    4.29    0.29
  -5   6   1    4.35    0.28
  -5  -6   1    4.52    0.29
  -5   6  -1    4.51    0.28
  -6   6   1    0.22    0.13
  -6  -6  -1    0.02    0.10
  -6   6  -1    0.11    0.12
  -6  -6   1    0.07    0.10
  -7   6   1    0.28    0.14
  -7  -6  -1    0.33    0.13
  -7   6  -1    0.29    0.14
  -7  -6   1    0.13    0.11
   0   7   1   10.42    0.44
   0   7  -1   10.52    0.44
  -1   7   1   10.77    0.44
   1   7  -1   10.83    0.46
   1   7   1   10.34    0.46
   2   7  -1    5.48    0.29
   2   7   1    4.90    0.29
   3   7  -1    0.59    0.12
   3   7   1    0.66    0.14
   4   7  -1    0.31    0.11
   4   7   1    0.25    0.11
  -4   7  -1    0.45    0.13
   5   7  -1    0.57    0.13
  -5   7   1    0.76    0.15
  -5   7  -1    0.67    0.15
   5   7   1    0.83    0.16
  -6   7   1   -0.12    0.09
  -6   7  -1   -0.04    0.10
  -7   7   1    0.14    0.13
  -7   7  -1    0.13    0.14
   0   8  -1    0.03    0.08
   0   8   1    0.06    0.07
  -1   8   1    0.26    0.08
   1   8  -1    0.25    0.09
   1   8   1    0.27    0.09
   2   8  -1    5.03    0.30
   2   8   1    5.58    0.31
   3   8  -1    1.73    0.19
   3   8   1    1.71    0.19
   4   8  -1    4.80    0.32
   4   8   1    5.35    0.33
   5   8   1    0.09    0.12
  -6   8   1    0.71    0.18
  -6   8  -1    0.52    0.17
   0   9  -1    3.50    0.24
   0   9   1    3.03    0.23
  -1   9   1    0.81    0.12
   1   9  -1    0.71    0.14
   1   9   1    0.74    0.14
   2   9  -1    3.33    0.26
   2   9   1    3.17    0.25
   3   9  -1    1.16    0.17
   3   9   1    0.75    0.15
   4   9  -1   -0.12    0.10
   4   9   1    0.05    0.11
   0  10   1    0.07    0.09
   1  10  -1    0.24    0.12
   1  10   1    0.17    0.11
   2  10  -1   -0.02    0.10
   2  10   1    0.12    0.11
   3  10  -1    0.69    0.16
   3  10   1    0.67    0.16
   0   0   2  421.01   15.54
  -1   0  -2  240.21    8.63
   1   0   2  254.00    8.74
  -1   0  -2  251.25    8.76
  -1   0   2  247.86    8.71
  -2   0  -2  291.59   10.38
  -2   0   2  310.97   10.55
   2   0  -2  300.58   10.52
   2   0   2  299.29   10.59
  -2   0  -2  298.13   10.53
  -3   0  -2    1.02    0.08
  -3   0   2    1.01    0.07
   3   0  -2    1.01    0.07
  -3   0  -2    1.03    0.09
   3   0   2    1.05    0.08
  -4   0  -2   14.81    0.58
   4   0   2   15.27    0.59
  -4   0  -2   14.98    0.59
  -4   0   2   14.83    0.58
  -4   0   2   15.42    0.57
  -5   0  -2    0.00    0.05
  -5   0   2    0.03    0.05
  -5   0  -2    0.07    0.06
  -6   0  -2   11.69    0.50
  -7   0  -2    0.86    0.12
  -7   0   2    1.01    0.12
  -8   0   2    3.88    0.24
  -8   0  -2    4.36    0.25
  -9   0   2    0.09    0.08
  -9   0  -2    0.19    0.09
   0   1  -2    3.10    0.12
   0  -1   2    2.86    0.12
   0  -1  -2    2.94    0.13
  -1  -1  -2  132.78    4.77
  -1   1   2  137.12    4.65
   1   1  -2  136.20    4.80
  -1   1   2  145.95    4.74
   1  -1   2  137.78    4.83
  -1  -1   2  133.21    4.77
  -1   1  -2  132.02    4.64
   1   1   2  131.17    4.79
  -1  -1   2  133.79    4.79
  -1   1  -2  132.26    4.77
  -2   1   2   42.46    1.52
  -2   1   2   42.42    1.52
  -2   1   2   41.29    1.50
   2   1  -2   41.61    1.54
   2  -1   2   42.70    1.53
  -2  -1   2   44.41    1.54
  -2   1  -2   44.39    1.50
  -2   1  -2   44.13    1.53
   2   1   2   45.32    1.55
  -2   1  -2   45.52    1.54
   3  -1   2   96.45    3.33
   3   1  -2   97.30    3.34
  -3   1   2   98.26    3.33
  -3  -1  -2  100.99    3.32
  -3   1   2   97.45    3.32
  -3   1   2   98.50    3.26
  -3  -1   2   94.05    3.29
  -3   1  -2   92.36    3.34
  -3   1  -2   90.11    3.31
  -3  -1   2   91.96    3.34
   3   1   2   91.55    3.35
  -3  -1   2   90.19    3.35
   4   1  -2  114.29    3.83
  -4   1   2  111.55    3.80
  -4   1   2  110.42    3.81
  -4  -1  -2  108.72    3.80
  -4  -1   2  108.25    3.83
  -4  -1   2  103.99    3.77
  -4   1  -2  106.89    3.83
   4   1   2  104.99    3.84
  -5   1   2   38.83    1.38
  -5   1   2   39.41    1.40
  -5  -1  -2   39.66    1.41
  -5  -1   2   38.27    1.41
  -5   1  -2   37.68    1.41
  -5  -1   2   38.23    1.38
   5   1   2   38.37    1.42
  -6  -1  -2    6.92    0.32
  -6   1   2    6.77    0.29
  -6  -1   2    6.41    0.29
  -7   1   2    3.96    0.26
  -7   1   2    3.54    0.20
  -7  -1  -2    3.94    0.23
  -7  -1  -2    3.58    0.24
  -7   1  -2    3.94    0.21
  -7  -1   2    4.08    0.23
  -8  -1  -2    0.50    0.12
  -8   1   2    0.37    0.08
  -8   1   2    0.17    0.12
  -8  -1  -2    0.45    0.11
  -8   1  -2    0.39    0.09
  -8  -1   2    0.37    0.10
  -8   1  -2    0.30    0.12
  -9   1   2    0.16    0.13
  -9  -1  -2    0.03    0.09
  -9   1   2    0.08    0.06
  -9   1  -2    0.15    0.08
  -9   1  -2    0.00    0.12
  -9  -1   2    0.10    0.09
   0   2  -2    1.18    0.08
   0  -2   2    1.32    0.08
   0   2  -2    1.25    0.08
   1  -2   2  601.30   20.53
  -1   2   2  585.05   20.04
  -1   2   2  589.26   20.80
   1   2  -2  572.72   20.58
  -1  -2   2  570.11   20.58
  -1   2  -2  592.70   20.53
  -1   2  -2  596.50   20.01
   1   2   2  587.75   20.60
   2   2  -2    6.64    0.26
  -2   2   2    6.38    0.26
   2   2   2    6.24    0.27
  -2   2  -2    6.30    0.24
  -2  -2   2    6.18    0.26
   3   2  -2   20.13    0.82
  -3   2   2   20.52    0.81
  -3   2  -2   22.91    0.80
  -3   2  -2   22.30    0.81
  -3  -2   2   22.59    0.83
   3   2   2   24.49    0.84
   4   2  -2    1.20    0.11
  -4  -2  -2    1.24    0.13
  -4   2   2    1.25    0.12
  -4   2   2    0.97    0.05
  -4  -2   2    0.70    0.09
  -4   2  -2    0.93    0.07
   4   2   2    0.70    0.10
  -4   2  -2    0.91    0.11
  -4  -2   2    0.94    0.09
  -5   2   2    6.95    0.26
  -5  -2  -2    7.15    0.33
  -5   2   2    6.97    0.27
   5   2  -2    6.97    0.32
  -5  -2   2    6.46    0.32
  -5   2  -2    6.56    0.32
  -5  -2   2    6.54    0.29
   5   2   2    6.23    0.32
  -6   2   2    2.50    0.20
  -6   2   2    2.16    0.13
  -6   2   2    1.99    0.11
  -6  -2  -2    2.22    0.17
  -6  -2  -2    2.08    0.18
  -6   2  -2    2.19    0.19
  -6  -2   2    2.25    0.15
  -6  -2   2    2.23    0.17
  -7   2   2    4.67    0.30
  -7   2   2    4.26    0.19
  -7  -2  -2    4.36    0.26
  -7  -2  -2    4.32    0.27
  -7  -2   2    4.28    0.26
  -7   2  -2    4.15    0.28
  -7   2  -2    4.04    0.21
  -8   2   2    0.08    0.04
  -8  -2  -2    0.01    0.09
  -8   2   2   -0.01    0.11
  -8   2  -2   -0.06    0.10
  -8   2  -2    0.04    0.06
  -8  -2   2    0.09    0.09
  -9   2   2    0.06    0.11
  -9   2   2    0.09    0.05
  -9  -2  -2    0.15    0.10
  -9   2  -2    0.25    0.07
  -9  -2   2    0.18    0.10
  -9   2  -2    0.11    0.12
   0  -3   2   22.60    0.81
   0   3  -2   21.77    0.80
   1  -3   2   50.17    1.83
   1   3  -2   52.91    1.84
  -1   3  -2   51.48    1.83
  -1  -3   2   52.48    1.84
   1   3   2   51.62    1.85
   2   3  -2   47.73    1.76
   2   3   2   51.41    1.77
  -2   3  -2   49.34    1.72
  -2  -3   2   49.25    1.76
  -2   3  -2   47.99    1.73
  -3   3   2   54.16    1.94
   3   3  -2   52.71    1.98
  -3  -3   2   55.87    1.99
  -3   3  -2   55.72    1.94
   3   3   2   53.66    1.99
  -3   3  -2   59.25    1.94
   4   3  -2   30.11    1.18
  -4   3   2   29.67    1.16
   4   3   2   32.18    1.19
  -4   3  -2   33.04    1.16
  -4  -3   2   34.15    1.19
  -5  -3  -2   17.75    0.71
   5   3  -2   17.25    0.70
  -5   3  -2   17.21    0.70
  -5   3  -2   17.74    0.63
   5   3   2   17.23    0.71
  -5  -3   2   17.36    0.70
  -5  -3   2   17.70    0.67
  -6  -3  -2    1.62    0.17
  -6   3   2    1.79    0.19
  -6  -3  -2    1.82    0.18
  -6   3  -2    1.57    0.09
  -6   3  -2    1.62    0.10
  -6  -3   2    1.67    0.16
  -6  -3   2    1.45    0.13
  -6   3  -2    1.56    0.18
  -7   3   2    0.54    0.15
  -7  -3  -2    0.63    0.13
  -7  -3  -2    0.51    0.12
  -7  -3   2    0.74    0.13
  -7   3  -2    0.60    0.14
  -7   3  -2    0.68    0.07
  -8  -3  -2    1.01    0.16
  -8   3   2    0.85    0.18
  -8  -3   2    1.01    0.15
  -8   3  -2    0.91    0.08
  -8   3  -2    0.92    0.18
  -9   3   2   -0.03    0.13
  -9  -3  -2    0.12    0.11
  -9   3  -2    0.01    0.11
  -9  -3   2   -0.01    0.10
   0   4  -2  296.96   10.57
   0   4  -2  302.57   10.68
   0  -4   2  316.21   10.65
   0   4   2  291.14   10.58
   0  -4  -2  301.99   10.61
   1   4  -2    6.44    0.27
  -1   4   2    6.44    0.25
   1  -4   2    6.27    0.26
  -1   4  -2    6.16    0.26
  -1  -4   2    6.47    0.28
   1  -4  -2    5.98    0.25
   1   4   2    5.93    0.28
  -2   4   2  121.31    4.52
   2   4  -2  129.84    4.56
  -2   4  -2  132.70    4.53
   2   4   2  127.42    4.56
  -2   4  -2  135.25    4.44
  -2  -4   2  129.63    4.56
   3   4  -2    2.38    0.15
  -3   4  -2    1.84    0.14
  -3  -4   2    1.79    0.15
   3   4   2    2.04    0.16
   4   4  -2    0.63    0.10
   4   4   2    0.42    0.10
  -4   4  -2    0.62    0.10
  -4   4  -2    0.63    0.05
  -4  -4   2    0.52    0.10
   5   4  -2    0.34    0.09
  -5  -4  -2    0.22    0.10
  -5   4  -2    0.31    0.10
  -5  -4   2    0.34    0.10
   5   4   2    0.30    0.10
  -6  -4  -2    2.92    0.24
  -6   4   2    2.83    0.23
  -6  -4  -2    2.84    0.23
  -6  -4   2    3.06    0.23
  -6   4  -2    2.86    0.23
  -7  -4  -2    0.73    0.15
  -7  -4  -2    0.62    0.13
  -7   4   2    0.50    0.15
  -7   4  -2    0.67    0.16
  -7  -4   2    0.79    0.14
  -8  -4  -2    0.04    0.11
  -8   4   2    0.29    0.15
  -8   4  -2    0.37    0.16
  -8  -4   2    0.29    0.12
   0  -5  -2    1.17    0.10
   0   5   2    1.03    0.10
   0   5  -2    1.13    0.10
  -1   5   2    4.17    0.19
  -1  -5  -2    4.29    0.22
   1   5  -2    4.28    0.22
  -1  -5   2    3.96    0.22
   1   5   2    4.40    0.22
  -2  -5  -2   39.38    1.46
  -2   5   2   39.09    1.41
   2   5  -2   40.63    1.46
  -2  -5   2   38.99    1.46
  -2   5  -2   39.17    1.42
   2   5   2   40.89    1.47
  -3  -5  -2    6.04    0.30
   3   5  -2    5.71    0.29
  -3  -5   2    5.36    0.28
   3   5   2    5.24    0.29
  -3   5  -2    5.13    0.28
   4   5  -2   22.85    0.87
  -4  -5  -2   22.27    0.89
  -4  -5   2   21.83    0.87
   4   5   2   22.41    0.88
  -4   5  -2   21.43    0.86
  -5  -5  -2    7.45    0.39
  -5   5   2    7.56    0.39
   5   5  -2    7.13    0.37
   5   5   2    8.05    0.38
  -5  -5   2    7.58    0.38
  -5   5  -2    7.26    0.38
  -6  -5  -2    0.44    0.13
  -6   5   2    0.52    0.14
  -6   5  -2    0.48    0.14
  -6  -5   2    0.60    0.14
  -7   5   2    0.54    0.16
  -7  -5  -2    0.73    0.15
  -7   5  -2    0.69    0.15
  -7  -5   2    0.68    0.14
  -8  -5  -2    0.08    0.11
  -8   5   2   -0.13    0.11
  -8   5  -2    0.14    0.13
  -8  -5   2   -0.04    0.10
   0   6  -2    1.12    0.11
   1   6  -2   53.05    1.93
  -1  -6  -2   53.61    1.94
  -1  -6   2   53.86    1.94
   1   6   2   52.68    1.93
  -2  -6  -2    1.67    0.15
  -2   6   2    1.44    0.10
   2   6  -2    1.52    0.15
  -2  -6   2    1.85    0.15
   2   6   2    1.58    0.15
   3   6  -2   10.44    0.47
  -3  -6  -2   10.70    0.48
  -3  -6   2   10.26    0.48
  -3   6  -2   10.05    0.46
   3   6   2   11.03    0.48
  -4   6   2    8.61    0.42
   4   6  -2    8.62    0.41
  -4  -6  -2    9.35    0.44
   4   6   2    8.59    0.42
  -4   6  -2    7.96    0.41
  -4  -6   2    8.68    0.42
  -5   6   2    0.36    0.11
  -5  -6  -2    0.28    0.12
  -5  -6   2    0.12    0.10
   5   6   2    0.24    0.12
  -5   6  -2    0.16    0.10
  -6   6   2    0.76    0.17
  -6  -6  -2    0.63    0.14
  -6  -6   2    0.77    0.14
  -6   6  -2    0.98    0.17
  -7  -6  -2    0.07    0.11
  -7   6   2    0.29    0.13
  -7  -6   2    0.20    0.12
  -7   6  -2    0.44    0.14
   0   7  -2    1.40    0.14
   0   7   2    1.23    0.13
  -1   7   2    3.13    0.19
   1   7  -2    3.27    0.21
   1   7   2    3.33    0.22
   2   7  -2    1.75    0.16
   2   7   2    1.33    0.16
   3   7  -2    6.20    0.32
   3   7   2    4.87    0.31
   4   7  -2    3.01    0.23
  -4   7  -2    3.08    0.25
   4   7   2    2.92    0.24
  -5   7   2    1.60    0.20
  -5   7  -2    1.67    0.21
   5   7   2    0.96    0.16
  -6   7   2    0.45    0.15
  -6   7  -2    0.35    0.13
  -7   7   2    0.31    0.14
  -7  -7   2    0.16    0.12
  -7   7  -2    0.19    0.13
   0   8   2   10.72    0.48
   0   8  -2   11.53    0.49
   1   8  -2    0.85    0.13
  -1   8   2    0.73    0.10
   1   8   2    1.20    0.15
   2   8  -2    4.93    0.30
   2   8   2    5.34    0.31
   3   8  -2    0.21    0.10
   3   8   2    0.27    0.11
   4   8  -2    0.09    0.11
   4   8   2    0.29    0.11
   5   8   2    0.94    0.17
  -6   8   2    0.16    0.13
  -6   8  -2    0.20    0.14
   0   9   2   -0.02    0.08
   1   9  -2    0.41    0.11
  -1   9   2    0.11    0.08
   1   9   2    0.23    0.11
   2   9  -2    0.63    0.14
   2   9   2    0.72    0.14
   3   9  -2    0.12    0.11
   3   9   2    0.10    0.11
   4   9  -2    0.83    0.17
   4   9   2    0.60    0.15
   0  10   2   -0.04    0.09
   1  10  -2    1.43    0.18
   1  10   2    1.01    0.16
   2  10  -2    0.21    0.12
   2  10   2    0.14    0.11
   0   0  -3   -0.14    0.01
   0   0   3   -0.12    0.01
  -1   0  -3   27.06    0.98
   1   0   3   25.84    0.98
  -1   0  -3   27.81    0.97
   2   0  -3  220.10    7.79
  -2   0   3  225.20    7.82
   2   0   3  217.04    7.79
  -2   0  -3  224.87    7.75
  -3   0   3    0.03    0.02
  -3   0  -3    0.01    0.04
   3   0  -3    0.07    0.03
   3   0   3    0.04    0.03
  -3   0  -3    0.04    0.03
  -4   0   3  121.24    4.24
   4   0   3  121.76    4.25
  -4   0  -3  121.17    4.22
  -4   0   3  118.49    4.23
  -5   0  -3   16.82    0.66
  -5   0   3   16.59    0.65
  -6   0  -3    7.61    0.36
  -7   0  -3    5.38    0.30
  -7   0   3    5.57    0.27
  -8   0   3    0.74    0.11
  -8   0  -3    1.07    0.14
  -9   0  -3   -0.06    0.08
  -9   0   3   -0.01    0.07
   0  -1   3  443.50   15.88
   0   1  -3  451.79   15.88
   0   1   3  464.41   15.89
  -1   1   3  390.73   13.20
  -1   1   3  384.91   13.55
   1  -1   3  389.02   13.58
  -1  -1  -3  378.26   13.72
   1   1  -3  362.67   13.56
  -1   1  -3  403.42   13.57
   1   1   3  394.71   13.59
  -1   1  -3  389.91   13.47
  -1   1  -3  409.27   13.18
  -1  -1   3  363.86   13.56
  -1  -1   3  388.53   13.59
   2  -1   3   95.94    3.41
  -2   1   3   95.33    3.32
   2   1  -3   95.31    3.40
  -2   1   3   94.09    3.40
  -2   1   3   95.30    3.40
  -2  -1  -3   93.42    3.42
  -2   1  -3   98.64    3.41
  -2   1  -3   97.74    3.38
  -2  -1   3  101.31    3.35
  -2  -1   3   99.84    3.41
   2   1   3   98.24    3.42
  -2   1  -3   99.90    3.31
  -3  -1  -3  112.40    3.86
  -3   1   3  113.58    3.79
  -3   1   3  110.97    3.86
  -3   1   3  113.61    3.86
   3  -1   3  111.29    3.88
   3   1  -3  114.29    3.88
  -3  -1   3  107.72    3.88
   3   1   3  109.21    3.90
  -3  -1   3  110.69    3.82
  -3   1  -3  107.04    3.86
  -3  -1   3  103.99    3.88
  -3   1  -3  111.28    3.88
  -4   1   3   16.23    0.65
  -4  -1  -3   17.16    0.66
  -4   1   3   15.76    0.62
   4   1  -3   16.07    0.64
  -4   1   3   16.43    0.62
  -4   1  -3   17.44    0.66
  -4  -1   3   17.47    0.62
  -4  -1   3   17.00    0.64
   4   1   3   18.29    0.66
  -4   1  -3   17.54    0.65
  -5   1   3    5.46    0.24
  -5   1   3    5.22    0.25
  -5  -1  -3    5.28    0.28
  -5   1  -3    6.03    0.27
   5   1   3    5.74    0.28
  -5  -1   3    5.86    0.27
  -5   1  -3    5.50    0.28
  -5  -1   3    5.96    0.24
  -6   1   3    2.12    0.13
  -6  -1  -3    2.94    0.19
  -6   1   3    2.13    0.18
  -7   1   3    2.01    0.14
  -7  -1  -3    1.92    0.19
  -7   1   3    2.05    0.22
  -7  -1   3    2.10    0.17
  -8  -1  -3    0.41    0.12
  -8  -1  -3    0.41    0.11
  -8   1   3    0.39    0.14
  -8   1   3    0.39    0.08
  -8  -1   3    0.42    0.10
  -8   1  -3    0.28    0.09
  -8   1  -3    0.33    0.13
  -9   1   3   -0.17    0.11
  -9   1   3    0.07    0.06
  -9  -1  -3    0.08    0.10
  -9   1  -3    0.03    0.11
  -9  -1   3   -0.04    0.07
  -9   1  -3    0.12    0.08
   0   2   3   56.58    2.02
   0  -2   3   57.18    2.02
   1   2  -3  187.13    7.14
   1  -2   3  200.38    7.10
   1   2   3  206.00    7.13
  -1  -2   3  201.11    7.08
  -1   2  -3  203.41    7.15
  -1   2  -3  213.98    6.95
   2   2  -3   20.56    0.76
   2  -2   3   20.47    0.75
  -2   2   3   20.24    0.74
  -2   2  -3   20.98    0.74
  -2  -2   3   20.58    0.76
   2   2   3   20.79    0.77
   3   2  -3  136.28    4.82
  -3   2   3  137.89    4.69
   3   2   3  134.90    4.83
  -3  -2   3  135.85    4.82
  -3   2  -3  140.11    4.80
  -3   2  -3  137.82    4.69
  -4  -2  -3    6.27    0.32
  -4   2   3    6.57    0.31
   4   2  -3    6.71    0.30
  -4   2   3    6.40    0.25
  -4   2  -3    6.99    0.28
  -4   2  -3    6.62    0.30
   4   2   3    7.21    0.32
  -4  -2   3    7.07    0.27
  -4  -2   3    6.75    0.30
   5   2  -3   43.30    1.63
  -5   2   3   44.34    1.61
  -5  -2  -3   44.62    1.64
  -5   2   3   44.28    1.58
  -5   2   3   43.34    1.58
  -5  -2   3   44.81    1.63
  -5  -2   3   45.66    1.58
  -5   2  -3   46.15    1.61
  -5   2  -3   45.33    1.61
   5   2   3   45.71    1.65
  -6  -2  -3    2.88    0.21
  -6   2   3    2.75    0.14
  -6   2   3    2.73    0.13
  -6   2  -3    2.41    0.20
  -6  -2   3    2.82    0.19
  -7   2   3    2.42    0.21
  -7  -2  -3    2.50    0.20
  -7  -2  -3    2.28    0.21
  -7   2   3    2.25    0.12
  -7  -2   3    1.84    0.19
  -7   2  -3    1.75    0.20
  -8  -2  -3   -0.12    0.08
  -8  -2  -3    0.12    0.09
  -8   2   3    0.02    0.12
  -8   2   3    0.04    0.04
  -8   2  -3   -0.04    0.09
  -8   2  -3    0.01    0.06
  -8  -2   3    0.13    0.09
  -9   2   3   -0.01    0.04
  -9  -2  -3    0.05    0.10
  -9   2   3   -0.01    0.11
  -9   2  -3    0.04    0.12
  -9  -2   3    0.14    0.10
  -9   2  -3    0.09    0.06
   0   3  -3   95.45    3.42
   0   3   3   96.55    3.42
   0  -3   3   99.91    3.42
   1  -3   3  128.91    4.25
   1   3  -3  126.52    4.26
   1   3   3  116.25    4.26
  -1   3  -3  114.91    4.25
  -1  -3   3  119.43    4.26
  -2   3   3  100.81    3.45
   2   3  -3  102.70    3.49
  -2   3   3   96.49    3.40
  -2  -3   3   99.65    3.49
  -2   3  -3   97.90    3.47
   2   3   3   96.63    3.50
  -2   3  -3   97.95    3.39
   3   3  -3   28.75    1.02
  -3   3   3   29.67    1.01
  -3  -3   3   27.16    1.02
  -3   3  -3   26.16    0.99
   3   3   3   25.71    1.03
  -3   3  -3   26.84    0.98
  -4   3   3    2.76    0.18
   4   3  -3    2.73    0.18
  -4  -3   3    3.40    0.19
   4   3   3    3.10    0.20
  -4   3  -3    3.40    0.20
  -5   3   3    1.21    0.15
  -5  -3  -3    1.45    0.17
  -5  -3   3    1.25    0.12
  -5   3  -3    1.35    0.09
  -5   3  -3    1.46    0.16
   5   3   3    1.43    0.15
  -5  -3   3    1.17    0.14
  -6  -3  -3    1.06    0.15
  -6   3   3    0.85    0.14
  -6  -3   3    1.12    0.14
  -6   3  -3    0.95    0.15
  -7  -3  -3    4.66    0.29
  -7   3   3    4.61    0.31
  -7  -3  -3    4.48    0.28
  -7   3  -3    4.05    0.29
  -7  -3   3    4.42    0.28
  -7   3  -3    4.00    0.20
  -8   3   3   -0.04    0.12
  -8  -3  -3   -0.03    0.10
  -8   3  -3   -0.02    0.11
  -8  -3   3    0.20    0.10
  -8   3  -3    0.06    0.05
  -9   3   3    0.13    0.12
  -9  -3  -3    0.10    0.12
  -9   3  -3    0.06    0.12
  -9   3  -3    0.15    0.05
  -9  -3   3    0.15    0.11
   0   4   3   10.36    0.42
   0   4  -3   10.16    0.42
   0  -4   3   10.67    0.42
   0   4  -3   10.57    0.41
   1   4  -3   38.71    1.40
   1  -4   3   38.63    1.39
  -1   4   3   40.26    1.38
   1   4   3   38.76    1.41
  -1   4  -3   37.34    1.39
  -1  -4   3   37.99    1.40
   2   4  -3   51.30    1.91
  -2   4   3   52.38    1.86
  -2   4   3   53.41    1.87
  -2   4  -3   53.99    1.86
   2   4   3   51.34    1.92
  -2  -4   3   54.91    1.92
  -2   4  -3   54.14    1.88
  -3   4   3   15.29    0.61
   3   4  -3   16.38    0.62
  -3   4  -3   15.64    0.57
  -3   4  -3   15.42    0.61
  -3  -4   3   14.99    0.62
   3   4   3   15.42    0.63
   4   4  -3   49.53    1.73
  -4   4  -3   46.18    1.69
  -4   4  -3   46.22    1.67
  -4  -4   3   47.35    1.73
   4   4   3   46.70    1.74
  -5   4   3    0.09    0.10
   5   4  -3    0.21    0.09
  -5   4  -3    0.19    0.10
  -5   4  -3    0.27    0.04
   5   4   3    0.11    0.09
  -5  -4   3    0.23    0.09
  -6  -4  -3    4.35    0.28
  -6  -4  -3    3.73    0.27
  -6   4   3    4.09    0.28
  -6  -4   3    4.07    0.27
  -6   4  -3    4.01    0.28
  -7   4   3    0.86    0.18
  -7  -4  -3    0.75    0.15
  -7  -4  -3    0.79    0.16
  -7  -4   3    0.80    0.14
  -7   4  -3    0.64    0.15
  -8  -4  -3    0.13    0.12
  -8   4   3    0.34    0.15
  -8   4  -3    0.16    0.13
  -8  -4   3   -0.04    0.10
   0   5   3   52.35    1.86
   0  -5  -3   52.33    1.86
   0   5  -3   50.78    1.86
  -1   5   3   36.35    1.36
   1   5  -3   37.90    1.38
  -1   5  -3   38.21    1.38
   1   5   3   37.70    1.39
  -1  -5   3   38.93    1.39
  -2   5   3   29.24    1.05
   2   5  -3   29.04    1.10
   2   5   3   29.06    1.11
  -2  -5   3   30.11    1.10
  -2   5  -3   29.42    1.07
   3   5  -3    9.93    0.45
   3   5   3   11.04    0.47
  -3   5  -3   10.77    0.46
  -3  -5   3   10.77    0.46
  -4  -5  -3    3.78    0.26
   4   5  -3    3.58    0.23
   4   5   3    3.69    0.25
  -4   5  -3    3.84    0.16
  -4  -5   3    3.77    0.24
  -4   5  -3    3.87    0.25
  -5  -5  -3    0.72    0.13
  -5   5   3    0.90    0.15
   5   5  -3    0.87    0.14
  -5  -5   3    0.70    0.13
  -5   5  -3    0.73    0.14
   5   5   3    0.74    0.14
  -6  -5  -3    4.59    0.30
  -6   5   3    4.16    0.30
  -6  -5   3    4.38    0.29
  -6   5  -3    4.10    0.29
  -7  -5  -3    0.15    0.11
  -7   5   3    0.27    0.13
  -7  -5  -3    0.31    0.14
  -7  -5   3    0.22    0.11
  -7   5  -3    0.34    0.12
  -8   5   3    0.53    0.16
  -8  -5  -3    0.34    0.13
  -8  -5   3    0.48    0.14
  -8   5  -3    0.34    0.14
   0   6  -3    2.46    0.16
  -1  -6  -3    8.08    0.39
   1   6  -3    8.95    0.36
   1   6   3    6.82    0.35
  -1  -6   3    7.14    0.35
  -2  -6  -3    4.12    0.26
  -2   6   3    3.91    0.19
   2   6  -3    4.05    0.23
   2   6   3    4.43    0.25
  -2  -6   3    4.29    0.24
  -3  -6  -3   16.71    0.72
   3   6  -3   16.52    0.70
  -3  -6   3   17.47    0.71
   3   6   3   18.67    0.72
  -3   6  -3   17.40    0.70
  -4  -6  -3    0.13    0.09
   4   6  -3    0.15    0.10
  -4   6   3    0.22    0.09
  -4  -6   3    0.11    0.10
   4   6   3    0.29    0.10
  -4   6  -3    0.23    0.10
  -5   6   3    7.28    0.39
  -5  -6  -3    8.06    0.41
   5   6   3    7.06    0.39
  -5   6  -3    6.86    0.38
  -5  -6   3    7.27    0.39
  -6  -6  -3    0.30    0.13
  -6   6   3    0.44    0.14
  -6   6  -3    0.52    0.13
  -6  -6   3    0.34    0.11
  -7   6   3    0.56    0.15
  -7  -6  -3    0.25    0.12
  -7  -6   3    0.56    0.15
  -7   6  -3    0.54    0.16
   0   7  -3   10.95    0.47
   0   7   3   11.06    0.47
  -1   7   3   13.24    0.53
   1   7  -3   13.82    0.56
   1   7   3   13.13    0.56
  -2   7   3    6.30    0.28
   2   7  -3    6.38    0.33
   2   7   3    6.81    0.34
   3   7  -3    2.33    0.20
   3   7   3    1.95    0.20
   4   7  -3    0.33    0.11
  -4   7  -3    0.49    0.14
   4   7   3    0.28    0.11
  -5   7   3    1.31    0.19
  -5   7  -3    1.75    0.21
   5   7   3    1.41    0.19
  -6   7   3    0.00    0.12
  -6   7  -3    0.03    0.11
  -7   7   3    0.32    0.15
  -7   7  -3    0.29    0.13
  -7  -7   3    0.39    0.14
   0   8   3   -0.02    0.07
   1   8  -3    0.39    0.10
  -1   8   3    0.34    0.09
   1   8   3    0.46    0.11
  -2   8   3    3.37    0.20
   2   8  -3    3.85    0.26
   2   8   3    3.85    0.27
   3   8  -3    0.33    0.11
   3   8   3    0.13    0.10
   4   8  -3    2.75    0.25
   4   8   3    2.64    0.24
   5   8   3    0.05    0.11
  -6   8   3    0.32    0.16
  -6   8  -3    0.18    0.14
   0   9   3    3.43    0.24
  -1   9   3    2.14    0.18
   1   9  -3    2.42    0.23
   1   9   3    2.59    0.21
   2   9  -3    0.73    0.15
   2   9   3    0.95    0.15
   3   9  -3    0.90    0.17
   3   9   3    0.70    0.15
   4   9  -3    0.17    0.12
   4   9   3    0.02    0.10
   0  10   3    0.26    0.11
  -1  10   3    0.39    0.11
   1  10   3    0.22    0.11
   2  10  -3    0.39    0.13
   2  10   3    0.29    0.12
   0   0   4  169.90    6.14
   0   0  -4  179.32    6.18
  -1   0   4    2.61    0.11
  -1   0  -4    2.65    0.13
  -1   0  -4    2.46    0.12
  -2   0  -4  222.97    7.89
   2   0   4  228.04    7.94
  -2   0   4  227.46    7.97
   3   0  -4    2.14    0.11
  -3   0  -4    2.02    0.13
   3   0   4    1.92    0.12
  -3   0   4    2.08    0.11
  -3   0  -4    2.34    0.13
  -4   0   4    1.57    0.11
  -4   0   4    1.40    0.10
  -4   0  -4    1.35    0.13
   4   0   4    1.64    0.13
  -5   0  -4    1.55    0.15
  -5   0   4    1.88    0.13
  -6   0   4    5.71    0.28
  -6   0  -4    6.43    0.32
  -7   0   4    0.02    0.06
  -7   0  -4   -0.02    0.09
  -8   0  -4    0.23    0.10
  -8   0   4    0.22    0.08
  -9   0   4    0.07    0.07
  -9   0  -4   -0.02    0.08
  -9   0   4   -0.03    0.11
   0  -1   4  434.28   14.82
   0   1   4  436.30   15.34
   0  -1   4  440.19   15.34
   0   1  -4  437.10   15.16
   1  -1   4   73.44    2.41
  -1   1   4   73.84    2.34
  -1   1  -4   67.49    2.33
  -1  -1   4   64.18    2.41
  -1  -1   4   68.13    2.41
   1   1   4   68.57    2.42
  -1   1  -4   64.30    2.38
  -1   1  -4   66.82    2.40
  -2  -1  -4  147.95    5.19
  -2   1   4  146.68    5.17
  -2   1   4  149.18    5.01
   2  -1   4  147.81    5.16
   2   1  -4  144.26    5.15
  -2   1  -4  148.33    5.04
   2   1   4  145.93    5.17
  -2   1  -4  147.37    5.16
  -2  -1   4  148.76    5.16
   3  -1   4  148.60    5.23
  -3   1   4  149.59    5.09
  -3  -1  -4  145.93    5.20
  -3   1   4  147.18    5.25
   3   1  -4  149.73    5.23
  -3   1   4  147.07    5.22
  -3  -1   4  153.62    5.15
  -3  -1   4  150.35    5.23
  -3   1  -4  147.04    5.19
  -3   1  -4  152.83    5.23
   3   1   4  150.50    5.25
  -3  -1   4  148.32    5.23
  -4  -1  -4   44.16    1.53
  -4   1   4   43.20    1.49
  -4   1   4   44.06    1.49
   4   1  -4   43.75    1.52
  -4   1   4   44.08    1.49
  -4  -1   4   39.26    1.51
  -4   1  -4   38.97    1.51
  -4   1  -4   39.83    1.51
   4   1   4   39.50    1.53
  -5   1   4   22.13    0.85
  -5   1   4   22.23    0.84
  -5   1   4   21.52    0.86
  -5  -1  -4   21.56    0.88
  -5   1  -4   25.64    0.88
   5   1   4   24.20    0.89
  -5   1  -4   23.22    0.88
  -6   1   4    9.66    0.40
  -6  -1  -4   10.19    0.45
  -6   1   4    9.94    0.46
  -7   1   4    3.29    0.19
  -7  -1  -4    3.56    0.25
  -7   1   4    3.36    0.25
  -7  -1   4    4.15    0.23
  -8   1   4    0.15    0.06
  -8  -1  -4    0.29    0.11
  -8  -1  -4    0.19    0.10
  -8   1   4    0.05    0.10
  -8   1  -4    0.34    0.10
  -8  -1   4    0.22    0.09
  -8   1  -4    0.42    0.14
  -9  -1  -4    0.03    0.10
  -9   1   4    0.09    0.13
  -9   1   4    0.04    0.06
  -9   1  -4   -0.12    0.12
  -9   1  -4    0.05    0.08
  -9  -1   4    0.09    0.09
   0  -2   4    0.03    0.03
   0   2   4    0.09    0.04
   1  -2   4  487.76   17.49
  -1   2   4  499.69   17.03
   1   2  -4  459.09   17.47
   1   2   4  543.14   17.52
  -1  -2   4  492.17   17.53
  -1   2  -4  504.90   17.49
  -1   2  -4  500.16   16.96
   2   2  -4   11.28    0.43
  -2   2   4   10.96    0.43
   2  -2   4   10.96    0.42
   2   2   4   10.73    0.45
  -2  -2   4   11.57    0.44
  -2   2  -4   11.37    0.42
   3  -2   4   79.97    2.91
  -3   2   4   78.41    2.84
  -3   2   4   79.89    2.87
   3   2  -4   79.30    2.91
   3   2   4   84.21    2.93
  -3   2  -4   85.06    2.84
  -3  -2   4   85.07    2.92
  -3   2  -4   86.48    2.90
  -4  -2  -4    2.18    0.18
   4   2  -4    2.49    0.15
  -4   2   4    2.45    0.11
  -4   2   4    2.67    0.17
  -4  -2   4    2.57    0.16
  -4   2  -4    2.62    0.14
  -4   2  -4    2.78    0.17
  -4  -2   4    2.75    0.13
   4   2   4    2.69    0.17
  -5   2   4    0.87    0.07
   5   2  -4    1.07    0.12
  -5   2   4    0.95    0.08
  -5  -2  -4    1.34    0.16
  -5   2   4    1.34    0.15
  -5   2  -4    1.11    0.13
  -5   2  -4    1.01    0.10
  -5  -2   4    0.97    0.08
  -5  -2   4    0.90    0.12
   5   2   4    1.13    0.14
  -6   2   4    0.90    0.08
  -6   2   4    0.82    0.07
  -6   2   4    1.07    0.15
  -6  -2  -4    0.93    0.14
  -6  -2   4    0.58    0.10
  -6   2  -4    0.76    0.13
  -7  -2  -4    0.31    0.11
  -7   2   4    0.12    0.05
  -7   2   4    0.03    0.11
  -7   2  -4    0.26    0.12
  -7  -2   4    0.41    0.11
  -8   2   4    0.23    0.05
  -8  -2  -4    0.23    0.11
  -8   2   4    0.28    0.12
  -8  -2  -4    0.18    0.11
  -8   2  -4    0.18    0.12
  -8  -2   4    0.25    0.10
  -8   2  -4    0.24    0.07
  -9  -2  -4    0.47    0.14
  -9   2   4    0.30    0.05
  -9   2   4    0.20    0.15
  -9   2  -4    0.38    0.09
  -9  -2   4    0.62    0.13
  -9   2  -4    0.10    0.14
   0   3   4    1.32    0.09
  -1   3   4   64.52    2.29
   1   3  -4   63.34    2.30
   1  -3   4   64.66    2.29
   1   3   4   63.76    2.31
  -1  -3   4   66.32    2.30
  -1   3  -4   66.39    2.29
   2   3  -4   29.74    1.00
  -2   3   4   29.46    0.96
   2  -3   4   29.62    0.99
  -2   3   4   29.93    0.99
  -2   3  -4   24.47    0.97
   2   3   4   25.66    1.01
  -2  -3   4   24.61    1.00
  -2   3  -4   23.74    0.97
   3   3  -4   80.02    2.75
  -3   3   4   75.15    2.68
  -3   3  -4   77.37    2.68
  -3  -3   4   78.06    2.75
  -3   3  -4   77.77    2.72
   3   3   4   75.35    2.77
  -4   3   4   52.54    1.81
   4   3  -4   52.35    1.84
  -4   3  -4   49.32    1.80
  -4  -3   4   51.18    1.85
   4   3   4   49.27    1.86
  -4   3  -4   50.71    1.80
  -5  -3  -4   10.00    0.44
  -5   3   4    9.55    0.43
   5   3   4    8.67    0.42
  -5  -3   4    8.92    0.37
  -5  -3   4    9.00    0.41
  -5   3  -4    9.09    0.42
  -6  -3  -4    4.64    0.28
  -6   3   4    4.36    0.28
  -6   3  -4    4.23    0.27
  -6  -3   4    4.26    0.26
  -7   3   4    1.27    0.18
  -7  -3  -4    1.68    0.19
  -7   3  -4    1.51    0.20
  -7  -3   4    1.51    0.17
  -8   3   4    0.02    0.11
  -8  -3  -4    0.07    0.11
  -8  -3  -4    0.07    0.10
  -8   3  -4    0.08    0.11
  -8   3  -4    0.00    0.05
  -8  -3   4    0.14    0.10
  -9   3   4    0.15    0.13
  -9  -3  -4   -0.02    0.10
  -9   3  -4    0.10    0.13
  -9  -3   4   -0.02    0.09
  -9   3  -4    0.05    0.05
   0  -4   4  210.91    7.36
   0   4   4  209.68    7.41
  -1   4   4    4.63    0.20
   1  -4   4    4.53    0.21
   1   4  -4    4.76    0.22
  -1  -4   4    4.51    0.22
   1   4   4    4.06    0.22
  -1   4  -4    4.63    0.21
  -2   4   4   48.83    1.61
  -2   4   4   45.80    1.62
   2   4  -4   48.28    1.66
  -2   4  -4   44.08    1.63
  -2  -4   4   45.12    1.66
   2   4   4   43.72    1.66
  -2   4  -4   43.46    1.61
  -3   4   4   15.00    0.60
   3   4  -4   15.02    0.60
  -3  -4   4   14.95    0.61
  -3   4  -4   15.27    0.57
   3   4   4   15.18    0.62
  -3   4  -4   15.61    0.60
  -4   4   4   11.04    0.48
  -4  -4   4   10.91    0.48
   4   4   4   11.53    0.50
  -4   4  -4   11.41    0.48
   5   4  -4    4.09    0.25
  -5   4   4    3.61    0.24
  -5   4  -4    3.72    0.25
   5   4   4    3.61    0.25
  -5  -4   4    3.71    0.24
  -5   4  -4    3.87    0.17
  -6  -4  -4    2.00    0.22
  -6   4   4    1.76    0.20
  -6   4  -4    2.05    0.22
  -6  -4   4    1.99    0.20
  -7  -4  -4   -0.02    0.11
  -7  -4  -4   -0.01    0.10
  -7   4   4    0.12    0.12
  -7   4  -4    0.02    0.10
  -7   4  -4    0.08    0.04
  -7  -4   4    0.04    0.09
  -8   4   4    2.39    0.28
  -8  -4  -4    2.44    0.25
  -8  -4   4    2.57    0.24
  -8   4  -4    2.14    0.25
   0   5   4    0.35    0.08
   1   5  -4    9.50    0.40
  -1   5   4    9.23    0.37
  -1  -5   4    9.18    0.40
   1   5   4    9.07    0.40
  -2   5   4    6.77    0.28
   2   5  -4    6.71    0.33
  -2   5  -4    7.51    0.31
  -2  -5   4    7.73    0.34
   2   5   4    7.45    0.35
  -3   5   4   21.08    0.83
   3   5  -4   22.09    0.83
   3   5   4   21.96    0.85
  -3   5  -4   21.28    0.82
  -3  -5   4   20.53    0.83
   4   5  -4   12.36    0.53
  -4   5   4   12.01    0.53
  -4   5  -4   11.98    0.46
  -4   5  -4   12.45    0.53
  -4  -5   4   12.46    0.54
   4   5   4   12.32    0.55
  -5   5   4    4.38    0.27
   5   5   4    4.20    0.27
  -5  -5   4    4.10    0.27
  -5   5  -4    4.03    0.26
  -6  -5  -4    2.81    0.24
  -6   5   4    2.58    0.24
  -6   5  -4    2.52    0.24
  -6  -5   4    2.70    0.23
  -7  -5  -4    1.01    0.17
  -7  -5  -4    0.58    0.16
  -7   5   4    0.62    0.16
  -7   5  -4    0.77    0.16
  -7  -5   4    0.85    0.16
  -8  -5  -4    0.08    0.11
  -8   5   4   -0.01    0.13
  -8   5  -4   -0.02    0.10
  -8  -5   4    0.13    0.11
   1   6  -4   46.22    1.69
   1   6   4   46.09    1.69
   2   6  -4    1.31    0.14
  -2   6   4    1.19    0.09
  -2  -6   4    0.98    0.12
   2   6   4    1.36    0.15
  -3  -6  -4    3.67    0.26
   3   6  -4    3.63    0.25
  -3  -6   4    4.57    0.27
   3   6   4    4.86    0.27
  -3   6  -4    4.44    0.26
   4   6  -4    2.65    0.21
  -4  -6  -4    2.69    0.23
  -4   6   4    2.84    0.21
  -4   6  -4    2.35    0.20
   4   6   4    2.48    0.21
  -4  -6   4    2.37    0.21
  -5  -6  -4    0.83    0.16
  -5   6   4    0.89    0.15
   5   6   4    0.77    0.15
  -5   6  -4    0.81    0.14
  -5  -6   4    0.66    0.13
  -6   6   4    0.96    0.18
  -6  -6  -4    1.11    0.18
  -6  -6   4    0.98    0.15
  -6   6  -4    0.82    0.16
  -7  -6  -4    0.27    0.13
  -7   6   4    0.45    0.14
  -7   6  -4    0.26    0.14
  -7  -6   4    0.46    0.14
   0   7   4    4.83    0.26
  -1   7   4    2.37    0.16
   1   7  -4    2.34    0.18
   1   7   4    2.05    0.18
   2   7  -4    5.56    0.31
  -2   7   4    5.75    0.26
   2   7   4    6.21    0.32
   3   7  -4   12.33    0.55
   3   7   4   12.93    0.57
   4   7  -4    1.77    0.19
  -4   7  -4    2.10    0.21
   4   7   4    1.81    0.19
  -5   7   4    0.64    0.15
  -5   7  -4    1.16    0.18
   5   7   4    0.68    0.15
  -6   7   4    0.63    0.16
  -6   7  -4    0.73    0.16
   0   8   4    8.39    0.39
  -1   8   4    1.05    0.12
   1   8  -4    1.10    0.15
   1   8   4    0.85    0.13
   2   8  -4    6.33    0.34
  -2   8   4    6.03    0.28
   2   8   4    5.63    0.34
   3   8  -4    0.68    0.14
   3   8   4    0.45    0.12
   4   8  -4    0.49    0.14
   4   8   4    0.35    0.12
   5   8   4    0.56    0.15
  -6   8   4   -0.04    0.13
  -6   8  -4    0.00    0.12
   0   9   4    0.01    0.08
  -1   9   4    0.63    0.11
   1   9   4    0.49    0.12
  -2   9   4    0.79    0.10
   2   9  -4    0.91    0.15
   2   9   4    0.85    0.15
   3   9  -4    0.45    0.14
   3   9   4    0.70    0.16
   4   9  -4    1.06    0.17
   4   9   4    1.00    0.18
   0  10   4    0.01    0.09
  -1  10   4    1.00    0.14
   1  10   4    0.95    0.16
   2  10   4    0.01    0.10
   1   0   5  283.07   10.06
  -1   0   5  286.39   10.04
  -1   0   5  284.75    9.67
  -1   0  -5  278.07    9.91
  -1   0  -5  287.31   10.04
  -2   0  -5  231.63    8.13
   2   0   5  224.03    8.18
  -2   0   5  246.66    8.24
  -3   0  -5    0.51    0.08
   3   0   5    0.61    0.08
  -3   0  -5    0.47    0.07
  -3   0   5    0.48    0.06
  -4   0  -5   86.94    3.09
  -4   0   5   87.91    3.09
  -5   0  -5    5.81    0.29
  -5   0   5    5.79    0.27
  -6   0  -5    7.59    0.38
  -6   0   5    7.69    0.34
  -7   0  -5    2.89    0.22
  -7   0   5    2.75    0.18
  -8   0  -5    0.02    0.10
  -8   0   5    0.11    0.08
  -9   0   5   -0.08    0.12
  -9   0   5    0.12    0.07
  -9   0  -5   -0.05    0.08
   0   1  -5  477.34   17.16
   0   1  -5  485.84   16.97
   0   1   5  512.55   17.26
   0  -1   5  497.89   17.24
   0  -1   5  475.20   16.95
   1  -1   5  510.54   17.97
  -1   1   5  509.67   17.44
  -1   1  -5  518.18   17.41
   1   1   5  527.37   18.06
  -1   1  -5  507.45   17.83
  -1  -1   5  499.78   18.00
   2  -1   5   41.38    1.53
  -2   1   5   41.14    1.48
  -2   1  -5   43.52    1.52
  -2   1  -5   42.46    1.47
  -2  -1   5   43.07    1.52
  -2   1  -5   42.94    1.52
   2   1   5   43.55    1.54
   3  -1   5   51.70    1.79
  -3   1   5   52.25    1.74
  -3   1   5   51.25    1.76
  -3  -1  -5   51.05    1.79
   3   1  -5   49.20    1.77
  -3   1   5   52.29    1.76
  -3   1  -5   47.66    1.78
  -3  -1   5   45.96    1.77
  -3   1  -5   49.02    1.78
   3   1   5   47.97    1.80
  -3  -1   5   48.08    1.78
  -4   1   5   10.27    0.39
  -4  -1  -5   10.40    0.44
  -4   1   5    9.89    0.42
  -4   1   5   10.21    0.39
  -4   1  -5    9.79    0.43
  -4  -1   5   10.20    0.41
  -4   1  -5   10.35    0.42
   4   1   5   10.52    0.44
  -5   1   5    6.64    0.29
  -5   1   5    6.98    0.28
  -5   1   5    7.17    0.33
  -5  -1  -5    7.30    0.35
   5   1   5    6.63    0.33
  -5   1  -5    6.71    0.34
  -5   1  -5    6.57    0.34
  -6   1   5   11.01    0.44
  -6   1   5   10.98    0.49
  -6  -1  -5   11.53    0.50
  -6   1  -5   11.01    0.50
  -6  -1   5   10.73    0.47
  -7   1   5    8.36    0.36
  -7   1   5    9.13    0.44
  -7  -1  -5    8.22    0.42
  -7  -1   5    8.26    0.38
  -8   1   5    1.20    0.19
  -8   1   5    0.90    0.10
  -8  -1  -5    0.97    0.16
  -8  -1   5    1.06    0.13
  -8   1  -5    0.96    0.16
  -9   1   5    0.85    0.18
  -9   1   5    0.90    0.10
  -9  -1  -5    0.95    0.16
  -9   1  -5    1.02    0.14
  -9  -1   5    1.04    0.14
  -9   1  -5    1.16    0.20
   0  -2   5   24.95    0.91
   0   2   5   24.90    0.91
   1  -2   5   39.73    1.55
  -1   2   5   41.12    1.51
  -1   2  -5   44.65    1.55
  -1  -2   5   44.77    1.56
   1   2   5   45.75    1.57
  -1   2  -5   45.32    1.50
   2   2  -5   28.31    0.99
  -2   2   5   28.08    0.97
   2  -2   5   29.45    0.99
  -2   2  -5   25.84    0.98
   2   2   5   26.02    1.01
  -2  -2   5   25.46    0.99
   3  -2   5  112.66    4.10
  -3   2   5  109.00    4.00
  -3   2   5  113.98    4.07
  -3   2   5  112.26    4.07
   3   2  -5  108.81    4.10
   3   2   5  121.67    4.13
  -3   2  -5  123.18    4.00
  -3  -2   5  120.14    4.11
  -3   2  -5  127.77    4.10
   4   2  -5    9.14    0.41
  -4   2   5    9.63    0.37
  -4  -2  -5    9.53    0.44
  -4   2   5    9.52    0.42
  -4   2  -5   10.57    0.40
   4   2   5   10.27    0.44
  -4  -2   5   10.35    0.42
  -4  -2   5   10.34    0.37
  -4   2  -5   10.34    0.42
  -5  -2  -5   41.68    1.55
  -5   2   5   41.90    1.52
  -5   2   5   43.41    1.49
  -5   2   5   41.83    1.48
  -5   2  -5   41.74    1.51
   5   2   5   41.85    1.56
  -5  -2   5   41.08    1.54
  -6  -2  -5    1.54    0.18
  -6   2   5    1.54    0.09
  -6   2   5    1.57    0.10
  -6   2   5    1.50    0.18
  -6  -2   5    1.20    0.13
  -6   2  -5    1.46    0.17
  -7  -2  -5    1.58    0.19
  -7   2   5    1.57    0.11
  -7   2   5    1.73    0.21
  -7  -2   5    1.96    0.18
  -7   2  -5    1.87    0.21
  -8   2   5    0.06    0.04
  -8  -2  -5   -0.06    0.09
  -8   2   5   -0.05    0.11
  -8  -2   5   -0.02    0.08
  -8   2  -5    0.04    0.11
  -9   2   5    0.09    0.14
  -9   2   5    0.09    0.04
  -9  -2  -5    0.16    0.11
  -9   2  -5    0.03    0.07
  -9   2  -5    0.12    0.14
  -9  -2   5    0.11    0.09
   0  -3   5  176.61    6.22
   0   3   5  178.70    6.22
   1  -3   5  129.85    4.69
  -1   3   5  135.94    4.69
   1   3   5  136.68    4.71
  -1   3  -5  132.68    4.69
  -2   3   5   33.28    1.29
  -2   3   5   34.16    1.29
   2  -3   5   33.27    1.31
   2   3  -5   33.77    1.32
  -2   3  -5   39.73    1.31
  -2  -3   5   39.20    1.33
   2   3   5   39.70    1.35
  -2   3  -5   38.94    1.29
  -3   3   5   36.20    1.28
   3   3  -5   36.62    1.31
   3   3   5   35.44    1.33
  -3   3  -5   36.41    1.28
  -3   3  -5   34.61    1.27
  -3  -3   5   35.16    1.31
   4   3  -5    1.11    0.12
  -4   3   5    0.94    0.12
   4   3   5    0.70    0.11
  -4   3  -5    0.83    0.08
  -4   3  -5    0.82    0.11
  -4  -3   5    0.74    0.11
  -5   3   5    7.40    0.38
  -5  -3  -5    7.67    0.40
   5   3   5    7.46    0.38
  -5   3  -5    8.25    0.38
  -5  -3   5    8.12    0.37
  -6   3   5    0.69    0.14
  -6  -3  -5    0.78    0.15
  -6  -3   5    0.64    0.12
  -6   3  -5    0.47    0.12
  -7   3   5    2.18    0.25
  -7  -3  -5    2.14    0.22
  -7   3  -5    2.07    0.23
  -7  -3   5    2.13    0.20
  -8  -3  -5    0.15    0.11
  -8  -3  -5    0.17    0.11
  -8   3   5    0.23    0.14
  -8  -3   5    0.08    0.09
  -8   3  -5    0.08    0.11
   0   4   5    0.04    0.05
   0  -4   5    0.10    0.05
  -1   4   5   97.25    3.69
   1   4  -5  107.36    3.71
   1  -4   5  104.25    3.70
   1   4   5  106.06    3.72
  -1  -4   5  110.10    3.72
   2   4  -5   61.64    2.27
  -2   4   5   63.20    2.22
  -2   4   5   61.92    2.23
  -2   4  -5   63.92    2.21
   2   4   5   64.90    2.29
  -2   4  -5   63.90    2.26
  -2  -4   5   65.09    2.28
   3   4  -5   18.57    0.73
  -3   4   5   17.41    0.72
  -3   4  -5   19.12    0.70
  -3   4  -5   18.82    0.72
  -3  -4   5   19.79    0.74
   3   4   5   19.23    0.75
   4   4  -5   28.44    1.08
  -4   4   5   28.64    1.07
  -4   4  -5   27.68    1.05
  -4  -4   5   28.64    1.08
   4   4   5   28.90    1.10
  -5   4   5    3.71    0.25
  -5  -4   5    4.24    0.25
   5   4   5    3.95    0.25
  -5   4  -5    4.05    0.18
  -5   4  -5    3.64    0.25
  -6  -4  -5    2.56    0.24
  -6   4   5    2.64    0.23
  -6   4  -5    2.18    0.22
  -6  -4   5    1.69    0.18
  -7   4   5    0.53    0.14
  -7  -4  -5    0.26    0.13
  -7  -4   5    0.60    0.13
  -7   4  -5    0.40    0.13
  -8  -4  -5    0.10    0.11
  -8   4   5    0.21    0.14
  -8   4  -5    0.02    0.12
  -8  -4   5    0.19    0.11
  -8   4  -5    0.12    0.04
   0   5   5  101.18    3.58
   1   5  -5   33.07    1.21
  -1   5   5   33.04    1.19
   1   5   5   32.15    1.22
  -1  -5   5   32.70    1.22
   2   5  -5   24.73    0.91
  -2   5   5   23.66    0.86
  -2   5  -5   23.63    0.89
  -2  -5   5   23.12    0.91
   2   5   5   23.78    0.92
   3   5  -5   27.73    1.04
  -3   5   5   28.67    1.04
  -3  -5   5   26.43    1.05
   3   5   5   27.58    1.06
  -3   5  -5   26.66    1.02
  -4   5   5    1.96    0.18
   4   5  -5    1.91    0.16
  -4  -5   5    1.75    0.18
  -4   5  -5    1.42    0.16
   4   5   5    1.49    0.17
  -5   5   5    1.23    0.17
  -5   5  -5    1.00    0.15
   5   5   5    0.87    0.14
  -5  -5   5    0.77    0.14
  -6   5   5    1.31    0.18
  -6   5  -5    1.62    0.20
  -6  -5   5    1.64    0.19
  -6   5  -5    1.57    0.09
  -7  -5  -5    0.28    0.12
  -7  -5  -5    0.29    0.15
  -7   5   5    0.25    0.12
  -7  -5   5    0.27    0.12
  -7   5  -5    0.28    0.12
  -8  -5  -5    0.19    0.13
  -8   5   5    0.18    0.13
  -8   5  -5    0.13    0.12
  -8  -5   5    0.13    0.11
   1   6  -5    3.27    0.22
   1   6   5    3.99    0.23
  -2   6   5    8.39    0.34
   2   6  -5    7.99    0.38
   2   6   5    8.73    0.40
  -2  -6   5    8.12    0.38
   3   6  -5   14.27    0.57
   3   6   5   12.85    0.58
  -3  -6   5   12.96    0.57
  -3   6  -5   13.10    0.55
   4   6  -5    0.92    0.14
  -4   6   5    0.94    0.15
   4   6   5    0.61    0.13
  -4  -6   5    0.77    0.13
  -4   6  -5    0.81    0.14
  -5  -6  -5    7.11    0.39
  -5   6   5    6.86    0.38
  -5  -6   5    6.58    0.37
  -5   6  -5    6.20    0.35
   5   6   5    6.56    0.37
  -6  -6  -5    0.05    0.11
  -6   6   5    0.18    0.12
  -6  -6   5    0.39    0.12
  -6   6  -5    0.02    0.11
  -7  -6  -5    0.10    0.12
  -7  -6  -5    0.10    0.15
  -7   6   5    0.37    0.15
  -7  -6   5    0.30    0.12
  -7   6  -5    0.14    0.11
   0   7   5   10.53    0.46
  -1   7   5    8.88    0.37
   1   7   5    8.13    0.40
   2   7  -5    8.05    0.38
  -2   7   5    7.44    0.33
   2   7   5    8.26    0.40
   3   7  -5    2.59    0.21
   3   7   5    1.93    0.21
   4   7  -5    3.79    0.26
   4   7   5    3.76    0.28
  -5   7   5    0.73    0.16
  -5   7  -5    0.67    0.14
   5   7   5    0.97    0.18
  -6   7   5    0.22    0.14
  -6   7  -5    0.22    0.12
   0   8   5   -0.11    0.07
  -1   8   5    0.64    0.10
   1   8   5    0.77    0.13
  -2   8   5    1.38    0.13
   2   8  -5    1.60    0.18
   2   8   5    1.45    0.18
   3   8  -5    0.27    0.11
   3   8   5    0.24    0.12
   4   8  -5    1.03    0.17
   4   8   5    0.94    0.17
   5   8   5    0.32    0.13
   0   9   5    3.03    0.23
  -1   9   5    1.77    0.17
   1   9   5    1.89    0.20
  -2   9   5    0.04    0.07
   2   9   5    0.09    0.11
   3   9  -5    0.26    0.12
   3   9   5    0.29    0.13
   4   9  -5    0.24    0.13
   4   9   5   -0.01    0.11
   0  10   5    0.40    0.11
  -1  10   5    0.13    0.09
   1  10   5    0.27    0.11
   2  10   5    0.42    0.13
   0   0   6   94.05    3.31
  -1   0  -6    2.45    0.14
  -1   0   6    2.51    0.13
  -1   0   6    2.49    0.10
   1   0   6    2.64    0.14
  -2   0  -6  257.56    8.82
  -2   0   6  261.36    8.98
   2   0   6  246.26    8.92
  -3   0   6    3.10    0.15
   3   0   6    3.10    0.18
  -3   0  -6    3.12    0.18
  -3   0  -6    3.42    0.20
  -4   0  -6    4.10    0.23
  -4   0   6    3.92    0.19
  -5   0  -6    2.58    0.19
  -6   0   6    0.03    0.06
  -6   0  -6    0.12    0.10
  -7   0  -6    0.46    0.13
  -7   0   6    0.40    0.08
  -8   0  -6    0.10    0.11
  -8   0   6   -0.01    0.06
  -9   0   6   -0.11    0.11
  -9   0  -6    0.16    0.10
  -9   0   6    0.09    0.07
   0  -1   6   65.91    2.34
   0   1   6   64.88    2.34
   0  -1   6   65.94    2.24
   0   1  -6   67.59    2.30
  -1   1   6   81.39    2.80
   1   1  -6   80.69    2.84
   1  -1   6   80.48    2.90
  -1   1  -6   83.84    2.81
   1   1   6   85.87    2.91
  -1   1  -6   82.73    2.87
  -1  -1   6   80.13    2.90
  -2   1   6  120.95    3.83
   2  -1   6  119.25    3.96
  -2  -1   6  109.31    3.94
   2   1   6  105.50    3.96
  -2   1  -6  110.53    3.82
  -2   1  -6  107.38    3.91
  -3   1   6  102.52    3.44
  -3   1   6  103.50    3.52
  -3  -1  -6  101.81    3.53
   3  -1   6  103.61    3.55
  -3   1   6  100.60    3.51
  -3  -1   6   97.34    3.53
   3   1   6   97.44    3.56
  -3   1  -6   96.10    3.52
  -3   1  -6  101.81    3.55
  -3  -1   6   97.97    3.54
  -4   1   6   39.78    1.44
  -4   1   6   40.48    1.44
  -4   1   6   40.22    1.44
  -4  -1  -6   39.89    1.48
   4   1   6   41.61    1.49
  -4   1  -6   38.91    1.47
  -4  -1   6   40.94    1.46
  -5   1   6   11.99    0.47
  -5  -1  -6   11.75    0.53
  -5   1   6   11.93    0.48
  -5   1   6   10.86    0.50
   5   1   6   13.31    0.53
  -5   1  -6   13.12    0.53
  -5   1  -6   12.74    0.51
  -6  -1  -6    7.97    0.40
  -6   1   6    8.13    0.39
  -6   1   6    8.30    0.34
  -6   1  -6    7.48    0.39
  -6  -1   6    8.48    0.37
  -7   1   6    0.25    0.12
  -7   1   6    0.33    0.07
  -7  -1  -6    0.78    0.14
  -7  -1   6    0.39    0.09
  -8  -1  -6    0.07    0.10
  -8   1   6   -0.06    0.11
  -8   1   6    0.02    0.06
  -8  -1   6    0.02    0.07
  -8   1  -6   -0.03    0.11
  -9  -1  -6    0.03    0.11
  -9   1   6    0.15    0.07
  -9  -1  -6    0.22    0.11
  -9   1   6    0.19    0.14
  -9   1  -6    0.37    0.15
  -9   1  -6    0.27    0.10
  -9  -1   6    0.33    0.10
   0   2   6    0.00    0.04
   0  -2   6   -0.02    0.04
  -1   2   6  196.22    6.68
   1  -2   6  204.37    6.81
  -1  -2   6  189.89    6.77
   1   2   6  184.24    6.78
  -1   2  -6  192.86    6.65
   2  -2   6   11.06    0.44
  -2   2   6   10.84    0.42
  -2   2   6   11.26    0.43
  -2   2  -6   11.06    0.43
   2   2   6   11.06    0.46
  -2  -2   6   12.47    0.45
   3   2  -6   33.81    1.22
  -3   2   6   34.68    1.18
  -3   2   6   34.31    1.19
  -3   2   6   35.24    1.20
   3   2   6   32.24    1.24
  -3  -2   6   32.13    1.22
  -3   2  -6   31.55    1.18
  -3   2  -6   32.62    1.21
   4   2  -6    7.99    0.34
  -4  -2  -6    8.39    0.39
  -4   2   6    8.25    0.35
  -4   2   6    8.04    0.31
  -4  -2   6    8.14    0.35
  -4   2  -6    7.48    0.34
  -4   2  -6    7.60    0.34
   4   2   6    7.81    0.37
  -5   2   6    0.84    0.08
  -5   2   6    1.19    0.15
  -5   2   6    0.91    0.08
  -5  -2  -6    1.04    0.16
   5   2   6    1.53    0.17
  -5  -2   6    1.48    0.14
  -5   2  -6    1.46    0.15
  -6   2   6    0.34    0.06
  -6  -2  -6    0.36    0.12
  -6   2   6    0.35    0.05
  -6   2   6    0.21    0.11
  -6  -2   6    0.42    0.09
  -6   2  -6    0.46    0.11
  -7   2   6    1.87    0.22
  -7   2   6    1.95    0.12
  -7  -2  -6    1.91    0.21
  -7  -2   6    2.18    0.19
  -7   2  -6    2.34    0.22
  -8   2   6    0.70    0.17
  -8  -2  -6    0.90    0.16
  -8   2   6    0.79    0.08
  -8  -2   6    0.98    0.14
  -8   2  -6    0.86    0.16
  -9  -2  -6    0.18    0.11
  -9   2   6    0.17    0.14
  -9   2   6    0.21    0.05
  -9   2  -6    0.17    0.08
  -9   2  -6    0.17    0.14
  -9  -2   6    0.00    0.09
   0  -3   6   36.25    1.35
   0   3   6   38.47    1.36
   1  -3   6   16.07    0.63
  -1   3   6   16.16    0.62
  -1   3  -6   17.05    0.63
   1   3   6   16.45    0.65
  -1  -3   6   17.29    0.64
  -2   3   6   52.06    1.79
   2  -3   6   52.65    1.81
   2   3  -6   55.46    1.83
  -2   3   6   52.12    1.77
  -2  -3   6   48.61    1.82
  -2   3  -6   48.39    1.80
   2   3   6   47.31    1.84
  -2   3  -6   48.23    1.76
  -3   3   6   47.21    1.61
  -3   3   6   46.43    1.63
   3   3  -6   49.41    1.67
  -3   3  -6   44.31    1.64
   3   3   6   44.33    1.68
  -3  -3   6   44.48    1.66
  -3   3  -6   44.66    1.61
   4   3  -6   43.91    1.51
  -4   3   6   39.62    1.48
  -4  -3   6   41.86    1.51
   4   3   6   39.54    1.53
  -4   3  -6   40.79    1.47
  -4   3  -6   40.22    1.47
  -5  -3  -6    3.11    0.25
  -5   3   6    2.78    0.21
  -5  -3   6    3.60    0.22
  -5   3  -6    3.50    0.22
   5   3   6    3.45    0.24
  -6   3   6    3.45    0.26
  -6  -3  -6    3.82    0.28
  -6  -3   6    4.05    0.24
  -6   3  -6    3.95    0.26
  -7   3   6    0.74    0.16
  -7  -3  -6    0.97    0.17
  -7   3  -6    0.94    0.17
  -7  -3   6    0.88    0.14
  -8  -3  -6    0.43    0.13
  -8   3   6    0.26    0.13
  -8  -3   6    0.42    0.11
  -8   3  -6    0.37    0.14
   0   4   6  175.59    6.04
   0  -4   6  168.10    6.03
  -1   4   6   18.99    0.72
   1  -4   6   18.50    0.73
  -1  -4   6   19.46    0.74
   1   4   6   20.41    0.75
  -2   4   6   71.09    2.44
   2   4  -6   70.66    2.50
  -2   4   6   70.28    2.46
  -2   4  -6   68.54    2.48
  -2   4  -6   69.83    2.43
  -2  -4   6   68.42    2.50
   2   4   6   70.01    2.52
   3   4  -6    6.47    0.32
  -3   4   6    5.85    0.31
  -3   4  -6    7.42    0.30
  -3   4  -6    7.81    0.32
  -3  -4   6    7.36    0.33
   3   4   6    7.21    0.34
   4   4  -6    0.71    0.11
  -4   4   6    0.80    0.12
   4   4   6    0.74    0.13
  -4   4  -6    0.73    0.11
  -4  -4   6    0.46    0.10
  -5   4   6   14.56    0.61
  -5   4  -6   14.31    0.60
   5   4   6   14.42    0.63
  -5  -4   6   14.81    0.61
  -6   4   6    1.39    0.18
  -6  -4  -6    1.60    0.21
  -6   4  -6    1.16    0.16
  -6  -4   6    1.10    0.15
  -7  -4  -6    2.25    0.24
  -7   4   6    2.13    0.24
  -7   4  -6    1.93    0.23
  -7  -4   6    2.49    0.22
  -8   4   6    1.09    0.20
  -8  -4  -6    1.04    0.19
  -8  -4  -6    0.84    0.17
  -8  -4   6    1.04    0.16
  -8   4  -6    1.08    0.20
   0  -5   6    4.89    0.25
   0   5   6    4.82    0.25
   1  -5   6   13.23    0.53
  -1   5   6   13.16    0.52
  -1  -5   6   13.00    0.54
   1   5   6   12.82    0.54
  -2   5   6   26.93    0.99
   2   5  -6   26.74    1.03
   2   5   6   26.34    1.05
  -2   5  -6   27.96    1.02
  -2  -5   6   28.23    1.04
   3   5  -6   23.97    0.93
  -3   5   6   22.40    0.91
  -3   5   6   23.75    0.85
   3   5   6   24.99    0.96
  -3   5  -6   25.51    0.92
  -3  -5   6   24.12    0.94
   4   5  -6   11.35    0.50
  -4   5   6   11.63    0.51
  -4   5  -6   11.50    0.50
  -4  -5   6   11.82    0.51
   4   5   6   11.68    0.53
  -5   5   6    5.75    0.33
  -5  -5   6    6.37    0.34
  -5   5  -6    6.22    0.33
  -6   5   6    1.08    0.18
  -6   5  -6    0.93    0.15
  -6  -5   6    0.96    0.15
  -7  -5  -6    0.43    0.14
  -7   5   6    0.40    0.15
  -7  -5  -6    0.52    0.17
  -7   5  -6    0.35    0.13
  -7  -5   6    0.26    0.11
  -8  -5  -6    0.19    0.13
  -8   5   6    0.23    0.14
  -8   5  -6   -0.04    0.12
  -8  -5   6    0.24    0.12
   1   6   6   25.49    0.99
  -2   6   6    3.63    0.18
   2   6  -6    3.73    0.22
   2   6   6    3.66    0.23
  -2  -6   6    3.29    0.22
   3   6  -6    1.35    0.15
  -3   6   6    1.60    0.09
  -3  -6   6    2.11    0.18
   3   6   6    2.22    0.19
   4   6  -6    0.22    0.10
  -4   6   6    0.21    0.10
  -4  -6   6    0.37    0.11
  -4   6  -6    0.21    0.09
   4   6   6    0.16    0.10
  -5   6   6    0.02    0.10
  -5  -6   6    0.21    0.11
   5   6   6    0.32    0.13
  -5   6  -6    0.22    0.12
  -6  -6  -6    0.19    0.12
  -6   6   6    0.18    0.13
  -6  -6   6    0.03    0.10
  -6   6  -6    0.07    0.11
  -7   6   6    0.80    0.19
  -7  -6  -6    0.56    0.19
  -7  -6  -6    0.80    0.18
  -7   6  -6    0.88    0.18
  -7  -6   6    0.74    0.15
   0   7   6    3.15    0.21
  -1   7   6    2.84    0.18
   1   7   6    2.65    0.20
   2   7  -6    5.19    0.31
  -2   7   6    5.95    0.26
   2   7   6    5.96    0.32
   3   7  -6    8.26    0.40
  -3   7   6    7.26    0.30
   3   7   6    8.36    0.42
   4   7  -6    2.73    0.22
   4   7   6    2.32    0.23
  -5   7   6    1.45    0.21
  -5   7  -6    1.29    0.19
   5   7   6    1.43    0.20
  -6   7   6    0.30    0.14
  -6   7  -6    0.68    0.16
   0   8   6    5.49    0.30
  -1   8   6    0.25    0.08
   1   8   6    0.02    0.09
  -2   8   6    6.50    0.29
   2   8   6    5.96    0.36
   3   8  -6    0.37    0.12
   3   8   6    0.05    0.11
   4   8  -6    0.03    0.12
   4   8   6    0.21    0.13
   5   8   6    0.39    0.14
   0   9   6    0.19    0.10
  -1   9   6    0.42    0.10
   1   9   6    0.43    0.12
  -2   9   6    1.41    0.14
   2   9   6    1.12    0.16
   3   9  -6    0.86    0.17
   3   9   6    0.81    0.16
   4   9  -6    1.15    0.18
   4   9   6    0.74    0.16
   0  10   6   -0.03    0.08
  -1  10   6    1.60    0.17
   1  10   6    1.42    0.18
  -2  10   6    0.05    0.07
   2  10   6    0.01    0.11
   0   0   7   -0.01    0.03
  -1   0   7   73.06    2.41
  -1   0  -7   69.89    2.49
  -1   0   7   71.06    2.51
   1   0   7   69.79    2.52
  -2   0  -7  129.46    4.50
  -2   0   7  130.22    4.52
   2   0   7  127.12    4.55
   3   0   7   12.48    0.50
  -3   0  -7   11.59    0.50
  -3   0   7   12.64    0.47
  -4   0   7  113.57    3.89
  -4   0  -7  107.36    3.89
  -5   0  -7    8.95    0.42
  -6   0  -7    8.65    0.43
  -6   0   7    8.82    0.38
  -7   0   7    2.79    0.18
  -7   0  -7    2.90    0.24
  -8   0   7    0.25    0.13
  -8   0   7    0.16    0.08
  -8   0  -7    0.16    0.11
  -9   0   7    0.08    0.07
  -9   0   7    0.00    0.10
   0  -1   7  485.54   16.49
   0   1   7  504.00   17.21
   0  -1   7  474.26   17.19
   0   1  -7  486.07   16.90
   1  -1   7  191.18    6.59
  -1   1   7  191.02    6.65
  -1   1   7  189.29    6.43
   1   1  -7  193.78    6.54
  -1   1  -7  184.30    6.40
   1   1   7  186.63    6.60
  -1   1  -7  184.05    6.58
  -1  -1   7  186.11    6.62
  -1   1  -7  186.27    6.55
  -2   1   7  192.46    6.51
   2  -1   7  193.22    6.68
  -2  -1   7  184.33    6.71
  -2   1  -7  196.00    6.52
  -2   1  -7  192.67    6.61
   2   1   7  184.64    6.69
  -3   1   7   12.47    0.49
   3  -1   7   12.67    0.51
  -3  -1  -7   12.58    0.53
  -3   1   7   12.54    0.48
  -3   1   7   12.36    0.48
  -3   1  -7   13.40    0.51
  -3  -1   7   12.77    0.50
  -3   1  -7   13.08    0.52
   3   1   7   12.44    0.52
  -4  -1  -7    9.48    0.43
  -4   1   7    9.73    0.37
  -4   1   7    9.23    0.38
  -4   1   7    9.46    0.40
   4  -1   7    9.49    0.42
  -4  -1   7    9.70    0.40
   4   1   7    9.63    0.43
  -4   1  -7    9.33    0.43
  -5   1   7    2.95    0.19
  -5  -1  -7    2.78    0.21
  -5   1   7    3.17    0.16
  -5   1  -7    2.74    0.21
   5   1   7    2.20    0.19
  -6   1   7   21.31    0.78
  -6   1   7   22.13    0.83
  -6  -1  -7   20.33    0.85
  -6   1  -7   20.08    0.84
  -6  -1   7   20.19    0.81
  -7   1   7    0.85    0.10
  -7  -1  -7    0.80    0.15
  -7   1   7    0.60    0.14
  -7  -1   7    0.90    0.12
  -7   1  -7    0.78    0.15
  -8  -1  -7    1.24    0.18
  -8   1   7    0.98    0.18
  -8   1   7    0.93    0.11
  -8   1  -7    1.17    0.19
  -8  -1   7    0.99    0.13
  -9   1   7    0.21    0.14
  -9   1   7    0.11    0.06
  -9  -1  -7    0.12    0.12
  -9  -1   7   -0.01    0.08
  -9   1  -7   -0.03    0.11
   0   2   7   50.38    1.82
   0  -2   7   50.70    1.81
   1  -2   7  117.96    4.00
   1   2   7  112.36    4.01
  -1  -2   7  108.53    3.99
  -1   2  -7  114.81    3.86
  -2   2   7   55.15    2.07
  -2   2   7   55.65    2.02
   2  -2   7   54.90    2.09
   2   2   7   60.32    2.11
  -2   2  -7   61.06    2.08
  -2   2  -7   60.42    2.08
  -2  -2   7   62.15    2.10
  -3   2   7   70.50    2.40
  -3   2   7   67.94    2.44
   3   2   7   70.76    2.50
  -3   2  -7   67.84    2.46
  -3  -2   7   67.42    2.47
  -3   2  -7   70.32    2.39
   4   2  -7   10.07    0.43
  -4   2   7   10.31    0.44
  -4   2   7    9.96    0.40
  -4  -2  -7   10.19    0.47
  -4   2  -7   10.62    0.43
  -4  -2   7   10.80    0.44
   4   2   7   10.95    0.47
  -4   2  -7   10.12    0.43
  -4   2  -7   10.38    0.46
  -5   2   7   33.18    1.19
  -5  -2  -7   33.32    1.24
  -5   2   7   33.42    1.16
  -5   2   7   32.31    1.15
  -5  -2   7   30.00    1.20
  -5   2  -7   30.30    1.18
  -6  -2  -7    0.19    0.11
  -6   2   7    0.06    0.04
  -6   2   7    0.24    0.10
  -6  -2   7    0.28    0.08
  -6   2  -7    0.08    0.08
  -7   2   7    0.20    0.12
  -7   2   7    0.17    0.05
  -7  -2  -7    0.09    0.12
  -7   2  -7    0.29    0.11
  -7  -2   7    0.44    0.11
  -8  -2  -7    0.35    0.13
  -8   2   7    0.31    0.13
  -8   2   7    0.41    0.06
  -8  -2   7    0.37    0.11
  -8   2  -7    0.47    0.13
  -9   2   7    0.06    0.04
  -9   2   7   -0.02    0.11
  -9  -2  -7    0.03    0.11
  -9   2  -7   -0.04    0.10
  -9  -2   7    0.02    0.09
   0   3   7   83.95    2.94
   0  -3   7   81.68    2.94
   1  -3   7   88.45    3.00
  -1   3  -7   83.98    2.99
  -1  -3   7   84.03    3.00
   1   3   7   81.70    3.01
  -2   3   7   52.89    1.92
  -2   3   7   52.76    1.95
   2  -3   7   52.29    1.97
  -2   3  -7   56.68    1.91
  -2  -3   7   56.61    1.98
   2   3   7   58.80    2.00
  -3   3   7    3.63    0.21
  -3   3   7    3.79    0.18
   3   3  -7    3.69    0.21
   3   3   7    4.68    0.25
  -3   3  -7    4.61    0.21
  -3   3  -7    4.37    0.20
  -3  -3   7    4.75    0.23
   4   3  -7   11.89    0.51
  -4   3   7   11.90    0.51
   4   3   7   11.97    0.54
  -4  -3   7   13.26    0.53
  -4   3  -7   12.65    0.50
  -4  -3   7   12.58    0.45
  -5  -3  -7    6.05    0.35
  -5   3   7    6.18    0.32
  -5   3  -7    5.95    0.31
   5   3   7    5.76    0.33
  -5  -3   7    5.58    0.30
  -6  -3  -7    1.72    0.21
  -6   3   7    2.00    0.21
  -6   3  -7    1.90    0.18
  -6  -3   7    1.84    0.17
  -7   3   7    0.92    0.17
  -7  -3  -7    0.89    0.17
  -7   3  -7    1.08    0.16
  -7  -3   7    1.26    0.16
  -8  -3  -7    0.49    0.15
  -8   3   7    0.86    0.18
  -8   3  -7    0.62    0.16
  -8  -3   7    0.46    0.13
   0   4   7    8.17    0.36
   0  -4   7    8.30    0.36
  -1   4   7   18.47    0.74
  -1  -4   7   20.47    0.76
   1   4   7   19.87    0.77
  -2   4   7   10.48    0.43
   2   4   7   11.32    0.49
  -2   4  -7   12.08    0.45
  -3   4   7    8.38    0.31
   3   4  -7    8.57    0.37
  -3   4   7    8.02    0.37
  -3   4  -7    8.13    0.34
  -3  -4   7    8.33    0.38
  -3   4  -7    8.38    0.36
   3   4   7    7.73    0.39
   4   4  -7   34.61    1.31
  -4   4   7   35.82    1.30
  -4  -4   7   35.28    1.32
  -4   4  -7   34.38    1.28
   4   4   7   36.22    1.35
  -5   4   7   -0.09    0.07
   5   4   7    0.03    0.09
  -5  -4   7   -0.04    0.07
  -5   4  -7    0.04    0.08
  -6  -4  -7    4.14    0.31
  -6   4   7    3.77    0.27
  -6  -4   7    4.16    0.27
  -6   4  -7    3.97    0.27
  -7   4   7    0.04    0.12
  -7  -4  -7    0.01    0.13
  -7   4  -7    0.18    0.12
  -7  -4   7    0.02    0.09
  -8   4   7    0.39    0.14
  -8  -4  -7    0.36    0.15
  -8  -4   7    0.33    0.12
  -8   4  -7    0.37    0.15
   0  -5   7   46.35    1.72
   0   5   7   48.21    1.72
  -1  -5   7   24.44    0.92
   1   5   7   23.86    0.93
  -2   5   7   16.88    0.62
   2   5   7   16.22    0.68
  -2   5  -7   15.79    0.64
   3   5  -7   13.84    0.57
  -3   5   7   13.94    0.56
  -3   5   7   13.86    0.49
   3   5   7   12.75    0.58
  -3   5  -7   13.30    0.55
  -3  -5   7   12.82    0.57
   4   5  -7    2.50    0.19
  -4   5   7    2.44    0.20
  -4  -5   7    2.06    0.19
   4   5   7    2.11    0.21
  -4   5  -7    2.03    0.17
  -5   5   7    2.51    0.21
  -5   5  -7    2.81    0.22
  -5  -5   7    2.41    0.21
  -6   5   7    3.17    0.27
  -6   5  -7    3.58    0.26
  -6  -5   7    3.25    0.25
  -7  -5  -7    0.26    0.15
  -7   5   7   -0.01    0.11
  -7   5  -7    0.21    0.13
  -7  -5   7    0.24    0.11
  -8   5   7    0.59    0.17
  -8  -5  -7    0.28    0.14
  -8  -5  -7    0.51    0.16
  -8  -5   7    0.47    0.14
  -8   5  -7    0.38    0.15
   1   6   7    9.48    0.44
  -2   6   7    2.38    0.14
   2   6   7    2.76    0.20
  -2  -6   7    2.31    0.18
  -3   6   7    7.65    0.29
   3   6  -7    7.79    0.37
  -3  -6   7    6.85    0.37
   3   6   7    7.97    0.40
   4   6  -7    3.07    0.22
  -4   6   7    2.84    0.22
   4   6   7    2.94    0.24
  -4   6  -7    2.89    0.22
  -4  -6   7    3.56    0.24
  -5   6   7    3.35    0.27
   5   6   7    3.45    0.27
  -5   6  -7    3.25    0.25
  -5  -6   7    3.52    0.26
  -6   6   7    0.03    0.12
  -6  -6   7    0.14    0.10
  -6   6  -7    0.08    0.11
  -7  -6  -7    0.13    0.13
  -7   6   7    0.19    0.13
  -7  -6  -7    0.24    0.16
  -7  -6   7    0.25    0.12
  -7   6  -7    0.31    0.13
   0   7   7   10.64    0.47
  -1   7   7    7.30    0.34
   1   7   7    7.78    0.38
  -2   7   7    5.01    0.24
   2   7   7    5.26    0.31
   3   7  -7    1.43    0.16
  -3   7   7    1.30    0.10
   3   7   7    1.52    0.19
   4   7  -7    1.39    0.17
   4   7   7    1.31    0.19
  -5   7   7    1.52    0.20
   5   7   7    1.45    0.21
  -5   7  -7    1.43    0.19
  -6   7   7    0.21    0.12
  -6   7  -7    0.24    0.12
   0   8   7    1.78    0.18
  -1   8   7    1.70    0.16
   1   8   7    1.47    0.18
  -2   8   7    1.92    0.15
   2   8   7    1.65    0.20
  -3   8   7    0.43    0.06
   3   8   7    0.28    0.13
   4   8  -7    1.67    0.20
   4   8   7    2.14    0.24
   5   8   7    0.27    0.14
   0   9   7    0.97    0.14
  -1   9   7    1.10    0.14
   1   9   7    1.11    0.16
  -2   9   7    0.34    0.08
   2   9   7    0.49    0.14
   3   9   7    0.52    0.15
   4   9   7   -0.17    0.11
   0  10   7    0.45    0.12
  -1  10   7    0.21    0.09
   1  10   7    0.31    0.12
   0   0   8  157.80    5.55
   0   0  -8  158.22    5.48
  -1   0   8   37.24    1.36
  -1   0   8   36.77    1.28
   1   0   8   38.18    1.37
  -1   0  -8   37.77    1.35
  -2   0  -8    5.94    0.28
   2   0   8    5.90    0.28
  -2   0   8    5.65    0.23
  -2   0   8    6.14    0.26
  -3   0  -8   30.32    1.13
   3   0   8   29.74    1.13
  -3   0   8   30.62    1.11
   4   0   8    1.72    0.15
  -4   0   8    1.58    0.12
  -4   0  -8    1.87    0.17
  -5   0  -8    7.72    0.39
  -6   0   8    0.44    0.08
  -6   0  -8    0.45    0.13
  -7   0   8    0.44    0.09
  -7   0  -8    0.44    0.13
  -8   0   8    0.42    0.14
  -8   0   8    0.35    0.09
  -8   0  -8    0.45    0.13
  -9   0   8   -0.06    0.10
  -9   0   8   -0.10    0.06
   0  -1   8   61.27    2.22
   0   1  -8   64.33    2.18
   0   1   8   61.22    2.22
   1   1  -8   34.19    1.17
   1  -1   8   32.54    1.22
  -1   1   8   32.91    1.16
  -1   1   8   30.84    1.21
  -1  -1   8   34.88    1.22
   1   1   8   32.83    1.23
  -1   1  -8   34.35    1.21
  -1   1  -8   34.35    1.15
  -2   1   8   95.77    3.21
   2  -1   8   92.79    3.33
  -2  -1   8   91.02    3.32
  -2   1  -8   94.16    3.20
   2   1   8   94.93    3.34
  -2   1  -8   94.00    3.29
  -3  -1  -8   49.79    1.85
  -3   1   8   52.69    1.82
  -3   1   8   52.01    1.83
  -3   1   8   49.99    1.78
   3  -1   8   49.21    1.85
  -3   1  -8   52.13    1.85
  -3  -1   8   51.05    1.84
   3   1   8   52.01    1.87
  -4   1   8   19.73    0.74
  -4  -1  -8   19.30    0.80
  -4   1   8   19.33    0.75
  -4   1   8   20.02    0.76
  -4   1  -8   20.12    0.79
  -4  -1   8   20.59    0.77
   4   1   8   21.36    0.80
  -5  -1  -8   14.37    0.64
  -5   1   8   15.28    0.58
  -5   1   8   15.66    0.61
  -5   1  -8   14.72    0.63
  -6   1   8    1.08    0.11
  -6   1   8    0.91    0.15
  -6  -1  -8    0.78    0.15
  -6  -1   8    1.22    0.13
  -6   1  -8    1.13    0.16
  -7   1   8    4.66    0.24
  -7  -1  -8    4.67    0.31
  -7   1   8    5.02    0.31
  -7   1  -8    4.60    0.31
  -7  -1   8    4.95    0.27
  -8   1   8    0.37    0.14
  -8  -1  -8    0.39    0.14
  -8   1   8    0.45    0.08
  -8  -1   8    0.49    0.10
  -8   1  -8    0.27    0.12
  -9   1   8    0.02    0.06
  -9   1   8   -0.10    0.11
  -9  -1  -8    0.06    0.11
  -9  -1   8    0.23    0.09
  -9   1  -8   -0.04    0.11
   0  -2   8    2.87    0.16
   0   2   8    2.67    0.16
   1  -2   8  171.57    5.91
   1   2   8  165.95    5.93
  -1   2  -8  167.57    5.75
  -1   2  -8  168.55    5.85
  -1  -2   8  168.38    5.91
  -2   2   8   30.66    1.13
  -2   2   8   32.08    1.11
   2  -2   8   31.72    1.15
   2   2   8   30.37    1.17
  -2   2  -8   29.22    1.13
  -2  -2   8   30.52    1.15
  -2   2  -8   33.31    1.15
   3  -2   8   23.89    0.91
  -3   2   8   25.37    0.88
  -3   2   8   24.75    0.87
  -3   2  -8   23.28    0.86
  -3  -2   8   24.05    0.90
  -3   2  -8   23.27    0.90
   3   2   8   21.48    0.91
  -4   2   8    9.36    0.36
  -4  -2  -8    9.45    0.44
  -4   2   8   10.75    0.40
  -4   2  -8    8.11    0.41
  -4  -2   8    8.37    0.39
  -4   2  -8    8.19    0.37
   4   2   8    8.82    0.42
  -4   2  -8    9.16    0.39
  -5   2   8    4.90    0.22
  -5  -2  -8    5.14    0.32
  -5   2   8    4.84    0.22
  -5   2   8    4.92    0.28
  -5  -2   8    5.18    0.27
  -5   2  -8    4.96    0.27
  -5   2  -8    5.55    0.31
  -6   2   8    5.15    0.23
  -6  -2  -8    5.08    0.32
  -6   2   8    5.30    0.30
  -6  -2   8    4.67    0.27
  -6   2  -8    4.39    0.28
  -7   2   8    7.93    0.42
  -7  -2  -8    7.41    0.43
  -7   2   8    7.74    0.33
  -7   2  -8    8.13    0.41
  -7  -2   8    8.41    0.39
  -8  -2  -8    0.85    0.17
  -8   2   8    0.60    0.15
  -8   2   8    0.77    0.08
  -8  -2   8    0.76    0.13
  -8   2  -8    0.82    0.17
   0  -3   8  146.51    5.13
   0   3   8  144.82    5.13
   1  -3   8   17.95    0.63
  -1  -3   8   15.28    0.63
   1   3   8   14.97    0.64
  -2   3   8  116.64    3.97
  -2   3   8  112.56    3.87
  -2   3  -8  112.07    3.85
  -2  -3   8  111.24    3.98
   2   3   8  110.29    4.00
  -3   3   8   51.10    1.81
  -3   3   8   50.82    1.80
  -3  -3   8   51.74    1.85
  -3   3  -8   50.16    1.78
   3   3   8   50.14    1.87
  -4   3   8   25.65    0.94
  -4   3   8   26.53    0.93
  -4   3   8   26.32    0.98
  -4   3  -8   25.37    0.97
   4   3   8   26.94    1.03
  -4  -3   8   26.36    1.00
  -5   3   8   11.34    0.51
  -5  -3  -8   11.18    0.55
   5   3   8   11.94    0.54
  -5  -3   8   12.61    0.52
  -5   3  -8   12.05    0.50
  -6   3   8    5.96    0.33
  -6  -3  -8    5.39    0.36
  -6  -3   8    5.95    0.32
  -6   3  -8    5.92    0.32
  -7  -3  -8    0.65    0.16
  -7   3   8    0.56    0.16
  -7   3  -8    0.54    0.14
  -7  -3   8    0.61    0.13
  -8   3   8    0.92    0.19
  -8  -3  -8    0.39    0.15
  -8   3  -8    0.50    0.14
  -8  -3   8    0.73    0.14
   0   4   8   70.07    2.49
   0  -4   8   68.85    2.49
  -1  -4   8    4.33    0.22
   1   4   8    3.83    0.23
  -2   4   8   80.35    2.72
   2  -4   8   73.59    2.76
  -2   4  -8   77.81    2.66
  -2  -4   8   76.05    2.75
   2   4   8   75.70    2.77
  -3   4   8   10.16    0.44
  -3   4   8   10.87    0.39
  -3  -4   8    9.36    0.44
  -3   4  -8    9.69    0.42
   3   4   8    9.73    0.46
   4   4  -8    0.30    0.09
  -4   4   8    0.42    0.11
   4   4   8    0.36    0.11
  -4   4  -8    0.45    0.09
  -4  -4   8    0.32    0.09
  -5   4   8    1.03    0.15
   5   4   8    0.71    0.14
  -5   4  -8    0.70    0.12
  -5  -4   8    0.88    0.13
  -6  -4  -8   -0.06    0.12
  -6   4   8   -0.02    0.10
  -6  -4   8    0.11    0.09
  -6   4  -8    0.04    0.09
  -7   4   8    1.71    0.22
  -7  -4  -8    1.13    0.20
  -7  -4   8    1.63    0.19
  -7   4  -8    1.73    0.21
  -8  -4  -8    0.15    0.14
  -8   4   8    0.13    0.13
  -8  -4   8    0.02    0.10
  -8   4  -8    0.03    0.12
   0   5   8   10.21    0.45
   0  -5   8   10.78    0.45
   1   5   8   19.77    0.78
  -1  -5   8   19.20    0.77
  -2   5   8   13.66    0.52
   2   5   8   13.27    0.57
  -2  -5   8   12.37    0.55
  -3   5   8    8.61    0.31
  -3   5   8    8.27    0.38
  -3  -5   8    7.83    0.38
   3   5   8    7.38    0.39
  -3   5  -8    7.33    0.36
   4   5  -8    4.87    0.26
  -4   5   8    4.61    0.27
   4   5   8    3.43    0.27
  -4  -5   8    3.85    0.26
  -4   5  -8    4.10    0.24
  -5   5   8    2.62    0.21
  -5   5  -8    2.23    0.20
  -5  -5   8    2.36    0.21
  -6   5   8    0.15    0.12
  -6  -5   8    0.16    0.11
  -6   5  -8    0.05    0.10
  -7  -5  -8    0.17    0.15
  -7   5   8    0.35    0.13
  -7  -5   8    0.21    0.12
  -7   5  -8    0.26    0.13
   0   6   8   -0.04    0.07
   1   6   8   32.89    1.25
  -2   6   8    0.47    0.07
   2   6   8    0.50    0.12
  -2  -6   8    0.50    0.10
  -3   6   8    9.47    0.36
  -3  -6   8    9.43    0.45
   3   6   8    9.43    0.46
   4   6  -8    2.79    0.22
  -4   6   8    2.92    0.24
  -4   6  -8    3.44    0.23
   4   6   8    3.28    0.26
  -4  -6   8    3.74    0.25
  -5   6   8    0.80    0.16
  -5   6  -8    0.66    0.13
   5   6   8    0.64    0.14
  -5  -6   8    0.61    0.13
  -6   6   8    0.94    0.19
  -6  -6   8    0.93    0.16
  -6   6  -8    0.84    0.16
  -7   6   8    0.38    0.16
  -7  -6  -8    0.44    0.18
  -7  -6   8    0.32    0.13
  -7   6  -8    0.37    0.15
   0   7   8    1.73    0.16
  -1   7   8    2.93    0.19
   1   7   8    3.30    0.23
  -2   7   8    4.23    0.22
   2   7   8    4.58    0.29
  -3   7   8    5.21    0.23
   3   7   8    5.20    0.33
   4   7  -8    3.44    0.26
   4   7   8    3.06    0.27
  -5   7   8    1.50    0.22
   5   7   8    1.80    0.22
  -5   7  -8    1.55    0.19
  -6   7   8    0.23    0.14
  -6   7  -8    0.24    0.12
   0   8   8    8.30    0.41
  -1   8   8    0.81    0.12
   1   8   8    0.74    0.14
  -2   8   8    2.94    0.19
   2   8   8    3.30    0.25
  -3   8   8    0.62    0.07
   3   8   8    0.58    0.15
   4   8   8    0.45    0.14
   5   8   8    0.17    0.13
   0   9   8    0.22    0.11
  -1   9   8    0.38    0.10
   1   9   8    0.23    0.12
  -2   9   8    1.65    0.15
   2   9   8    1.59    0.20
   3   9   8    0.35    0.14
   4   9   8    0.62    0.16
   0  10   8   -0.04    0.09
  -1  10   8    0.11    0.09
   1  10   8    0.20    0.12
   0   0  -9   -0.06    0.04
   0   0   9    0.01    0.04
   1   0   9   24.30    0.91
  -1   0   9   23.85    0.83
  -1   0  -9   24.26    0.89
  -1   0   9   23.46    0.89
  -2   0   9   32.30    1.18
  -2   0   9   32.89    1.13
  -2   0  -9   31.29    1.19
   2   0   9   32.90    1.21
  -3   0  -9   12.59    0.54
  -3   0   9   13.00    0.51
   3   0   9   13.38    0.54
  -3   0   9   12.90    0.49
  -4   0   9   63.64    2.26
  -4   0  -9   63.80    2.29
   4   0   9   62.20    2.30
  -5   0  -9    0.04    0.08
  -6   0   9    6.73    0.32
  -6   0  -9    6.81    0.37
  -7   0   9    1.05    0.17
  -7   0  -9    1.19    0.19
  -7   0   9    1.02    0.12
  -8   0   9    1.33    0.18
  -8   0  -9    1.20    0.19
  -8   0   9    1.36    0.14
   0   1  -9  165.06    5.74
   0   1   9  165.87    5.82
   0  -1   9  166.03    5.82
  -1   1   9   63.33    2.38
  -1   1   9   67.01    2.29
   1   1  -9   67.64    2.33
   1  -1   9   63.51    2.39
  -1  -1   9   68.63    2.39
   1   1   9   70.15    2.41
  -1   1  -9   67.20    2.36
  -1   1  -9   67.65    2.28
   2   1  -9  106.50    3.69
  -2   1   9  106.15    3.65
   2  -1   9  107.93    3.79
  -2  -1   9  107.29    3.78
  -2   1  -9  104.91    3.75
  -2   1  -9  107.75    3.64
   2   1   9  107.86    3.80
  -3   1   9   45.51    1.70
   3  -1   9   46.69    1.73
  -3  -1  -9   46.24    1.73
  -3   1   9   45.85    1.65
  -3  -1   9   48.44    1.71
   3   1   9   49.31    1.75
  -3   1  -9   48.91    1.72
  -4  -1  -9   15.31    0.63
  -4   1   9   14.86    0.57
   4  -1   9   15.41    0.61
  -4   1   9   14.71    0.57
  -4   1   9   14.63    0.56
   4   1   9   14.16    0.61
  -4   1  -9   13.97    0.61
  -4  -1   9   14.04    0.58
  -5   1   9    7.05    0.35
  -5  -1  -9    7.63    0.39
  -5   1   9    7.01    0.32
  -5   1  -9    7.64    0.38
  -5  -1   9    7.41    0.34
  -6   1   9    9.89    0.42
  -6   1   9    9.61    0.46
  -6  -1  -9    9.54    0.48
  -6  -1   9   10.71    0.44
  -6   1  -9    9.91    0.48
  -7   1   9    0.98    0.11
  -7   1   9    0.85    0.16
  -7  -1  -9    0.75    0.16
  -7  -1   9    1.45    0.15
  -7   1  -9    1.12    0.18
  -8   1   9    1.83    0.15
  -8  -1  -9    2.07    0.24
  -8   1   9    1.81    0.23
  -8  -1   9    1.88    0.18
  -8   1  -9    1.78    0.22
   0  -2   9   42.87    1.55
   0   2   9   43.04    1.56
   0   2  -9   42.18    1.52
   1  -2   9   27.69    1.00
  -1   2   9   27.11    0.99
   1   2   9   25.87    1.01
  -1   2  -9   27.22    0.93
  -1  -2   9   26.11    0.99
  -1   2  -9   25.57    0.98
  -2   2   9    9.02    0.42
  -2   2   9    9.79    0.41
   2  -2   9    9.69    0.44
  -2  -2   9   11.59    0.44
  -2   2  -9   11.74    0.45
   2   2   9   11.50    0.46
  -3   2   9   73.96    2.61
  -3   2   9   72.34    2.55
  -3   2  -9   72.39    2.62
   3   2   9   72.98    2.66
  -3   2  -9   75.01    2.54
  -3  -2   9   74.04    2.63
  -4   2   9    9.95    0.42
  -4   2   9    9.51    0.39
  -4  -2  -9    9.62    0.47
  -4   2  -9    9.48    0.41
   4   2   9    9.52    0.45
  -4   2  -9   10.35    0.45
  -4  -2   9   10.02    0.42
  -5   2   9   11.75    0.47
  -5   2   9   11.47    0.51
  -5  -2  -9   11.74    0.56
  -5  -2   9   12.40    0.51
  -5   2  -9   12.74    0.55
  -5   2  -9   12.39    0.51
  -6   2   9    7.94    0.34
  -6   2   9    8.65    0.41
  -6  -2  -9    7.41    0.42
  -6  -2   9    7.86    0.38
  -6   2  -9    8.46    0.40
  -7  -2  -9    0.51    0.15
  -7   2   9    0.39    0.07
  -7   2   9    0.48    0.13
  -7   2  -9    0.53    0.12
  -7  -2   9    0.52    0.11
  -8   2   9    0.54    0.16
  -8  -2  -9    0.33    0.14
  -8   2   9    0.50    0.07
  -8  -2   9    0.57    0.12
  -8   2  -9    0.38    0.12
   0   3   9  233.61    7.94
   0  -3   9  218.78    7.93
   1  -3   9   33.30    1.25
   1   3   9   33.68    1.26
  -1  -3   9   34.15    1.25
  -2   3   9   39.98    1.42
  -2   3   9   38.40    1.38
  -2  -3   9   38.82    1.43
   2   3   9   38.62    1.46
  -3   3   9    3.33    0.21
  -3   3   9    3.70    0.19
   3   3   9    4.63    0.26
  -3   3  -9    4.33    0.21
  -3  -3   9    4.91    0.24
  -4   3   9    4.13    0.24
  -4   3   9    4.29    0.18
  -4   3   9    4.08    0.19
  -4   3  -9    4.45    0.23
  -4  -3   9    4.02    0.24
   4   3   9    4.49    0.27
  -5  -3  -9    6.51    0.39
  -5   3   9    6.66    0.27
  -5   3   9    6.81    0.26
  -5   3   9    6.53    0.34
  -5   3  -9    6.70    0.33
  -5  -3   9    6.45    0.33
   5   3   9    6.53    0.36
  -6  -3  -9    1.85    0.22
  -6   3   9    2.03    0.21
  -6  -3   9    1.74    0.18
  -6   3  -9    1.79    0.19
  -7   3   9    0.63    0.16
  -7  -3  -9    0.52    0.16
  -7  -3   9    0.56    0.13
  -7   3  -9    0.52    0.14
  -8   3   9    0.39    0.16
  -8  -3  -9    0.73    0.17
  -8  -3   9    0.48    0.13
  -8   3  -9    0.27    0.13
   0   4   9   13.96    0.56
   0  -4   9   13.41    0.56
   1  -4   9   20.40    0.80
   1   4   9   19.84    0.82
  -1  -4   9   22.15    0.81
  -2   4   9   46.31    1.68
   2   4   9   45.90    1.72
  -2  -4   9   46.98    1.70
  -2   4  -9   46.61    1.63
  -3   4   9   16.19    0.59
  -3   4   9   16.65    0.63
  -3  -4   9   14.62    0.63
   3   4   9   15.57    0.66
  -3   4  -9   15.02    0.60
  -4   4   9   19.69    0.76
  -4   4   9   19.54    0.69
  -4   4   9   18.34    0.68
   4   4   9   19.74    0.80
  -4  -4   9   19.05    0.77
  -4   4  -9   18.92    0.74
  -5   4   9    2.52    0.20
  -5   4  -9    1.97    0.18
  -5  -4   9    2.51    0.20
   5   4   9    1.92    0.21
  -6   4   9    3.42    0.27
  -6  -4  -9    3.17    0.30
  -6  -4   9    4.00    0.26
  -6   4  -9    3.61    0.26
  -7   4   9   -0.02    0.12
  -7  -4  -9    0.07    0.13
  -7  -4   9    0.18    0.11
  -7   4  -9    0.11    0.10
  -8   4   9    0.21    0.14
  -8  -4  -9   -0.09    0.12
  -8  -4   9    0.37    0.13
  -8   4  -9    0.14    0.12
   0   5   9   33.32    1.22
   0  -5   9   31.45    1.21
  -1  -5   9   12.17    0.52
   1   5   9   12.63    0.54
  -2   5   9    5.11    0.26
   2   5   9    5.87    0.32
  -2  -5   9    6.16    0.30
  -3   5   9    3.22    0.16
  -3   5  -9    2.70    0.19
   3   5   9    3.27    0.24
  -4   5   9    4.54    0.27
  -4   5  -9    4.52    0.26
  -4  -5   9    4.31    0.27
   4   5   9    4.52    0.30
  -5   5   9    4.27    0.28
  -5  -5   9    3.90    0.27
  -5   5  -9    3.90    0.26
  -6   5   9    1.48    0.20
  -6  -5   9    1.41    0.18
  -6   5  -9    1.29    0.17
  -7   5   9    0.56    0.15
  -7  -5  -9    0.56    0.18
  -7   5  -9    0.68    0.14
  -7  -5   9    0.73    0.15
   0   6   9   25.01    0.97
  -1   6   9    4.24    0.23
   1   6   9    3.82    0.26
  -2   6   9    9.47    0.41
   2   6   9    9.98    0.47
  -2  -6   9    9.88    0.45
  -3   6   9   12.38    0.48
  -3  -6   9   12.91    0.57
   3   6   9   13.09    0.59
  -4   6   9    4.05    0.28
  -4   6  -9    4.22    0.26
   4   6   9    4.08    0.29
  -4  -6   9    4.13    0.28
  -5   6   9    3.52    0.27
  -5  -6   9    3.31    0.26
   5   6   9    3.36    0.28
  -5   6  -9    2.94    0.24
  -6   6   9    0.14    0.14
  -6  -6   9    0.32    0.12
  -6   6  -9    0.15    0.11
  -7   6   9    0.17    0.14
  -7  -6  -9    0.14    0.16
  -7  -6   9    0.34    0.13
  -7   6  -9    0.41    0.14
   0   7   9    2.41    0.19
  -1   7   9    7.19    0.34
   1   7   9    7.30    0.38
  -2   7   9    1.99    0.15
   2   7   9    1.82    0.20
  -3   7   9    0.55    0.07
   3   7   9    0.30    0.13
   4   7   9    0.87    0.16
  -5   7  -9    0.86    0.15
   5   7   9    0.64    0.15
  -6   7   9    0.01    0.13
  -6   7  -9    0.16    0.12
   0   8   9   -0.03    0.08
  -1   8   9    1.60    0.16
   1   8   9    1.65    0.19
  -2   8   9    1.06    0.12
   2   8   9    1.15    0.17
  -3   8   9    0.53    0.07
   3   8   9    0.46    0.14
   4   8   9    1.31    0.20
   5   8   9    0.08    0.13
   0   9   9    0.62    0.13
  -1   9   9    1.47    0.16
   1   9   9    1.24    0.18
  -2   9   9    0.28    0.08
   2   9   9    0.61    0.15
  -3   9   9    1.12    0.11
   3   9   9    1.32    0.20
   0   0  10  306.61   11.09
   0   0 -10  328.30   11.06
  -1   0  10  109.30    3.67
   1   0  10  105.47    3.84
  -1   0 -10  110.75    3.79
  -1   0  10  107.30    3.83
  -2   0  10   40.45    1.41
  -2   0 -10   41.70    1.49
  -2   0  10   39.63    1.49
   2   0  10   41.65    1.51
  -3   0 -10   57.03    2.07
   3   0  10   57.12    2.09
  -3   0  10   57.68    2.06
  -3   0  10   57.52    1.99
  -4   0  10   -0.05    0.05
  -4   0 -10    0.04    0.09
   4   0  10    0.00    0.07
  -5   0 -10    0.81    0.14
  -5   0  10    0.51    0.10
  -6   0  10    4.43    0.23
  -6   0 -10    3.81    0.28
  -6   0  10    3.71    0.25
  -7   0  10    0.43    0.13
  -7   0  10    0.42    0.09
  -7   0 -10    0.27    0.12
  -8   0  10    1.02    0.13
  -8   0  10    1.17    0.19
  -8   0 -10    1.09    0.19
   0  -1  10   48.28    1.77
   0   1 -10   49.17    1.73
   0   1  10   48.94    1.77
   1   1 -10  153.53    5.27
   1  -1  10  145.82    5.36
  -1   1  10  150.28    5.36
  -1   1 -10  153.16    5.17
  -1   1 -10  154.21    5.30
  -1  -1  10  155.91    5.36
   1   1  10  152.75    5.38
   2  -1  10   95.12    3.30
  -2   1  10   94.82    3.28
   2   1 -10   96.90    3.20
  -2   1  10   94.77    3.17
   2   1  10   85.16    3.31
  -2   1 -10   88.74    3.26
  -2   1 -10   94.39    3.16
  -2  -1  10   90.15    3.29
  -3   1  10   37.91    1.29
  -3  -1 -10   37.36    1.36
   3  -1  10   38.29    1.36
  -3  -1  10   35.77    1.34
  -3   1 -10   34.12    1.34
   3   1  10   34.47    1.36
  -4   1  10   27.07    1.00
  -4   1  10   26.99    0.98
  -4  -1 -10   27.83    1.05
   4  -1  10   26.79    1.04
   4   1  10   26.15    1.04
  -4  -1  10   25.69    1.00
  -4   1 -10   26.63    1.04
  -5   1  10   11.68    0.48
  -5  -1 -10   11.74    0.54
  -5   1  10   12.54    0.50
  -5  -1  10   11.84    0.50
  -5   1 -10   10.78    0.53
  -6   1  10    0.97    0.11
  -6  -1 -10    1.01    0.18
  -6   1  10    1.51    0.18
  -6  -1  10    0.87    0.12
  -6   1 -10    0.63    0.15
  -7  -1 -10    1.40    0.20
  -7   1  10    1.41    0.14
  -7   1  10    1.23    0.18
  -7  -1  10    1.42    0.15
  -7   1 -10    1.38    0.19
  -8  -1 -10    0.06    0.12
  -8   1  10   -0.04    0.10
  -8   1  10    0.16    0.07
  -8  -1  10    0.07    0.08
  -8   1 -10    0.08    0.13
  -8   1 -10    0.20    0.12
   0  -2  10    1.31    0.12
   0   2  10    1.47    0.13
   0   2 -10    1.22    0.10
   1  -2  10  212.69    7.44
  -1   2  10  207.26    7.44
  -1   2 -10  211.02    7.35
   1   2  10  213.39    7.46
  -1  -2  10  208.28    7.44
  -1   2 -10  219.10    7.22
   2  -2  10    2.62    0.18
  -2   2  10    2.72    0.15
  -2   2 -10    2.87    0.18
  -2  -2  10    2.96    0.18
   2   2  10    2.85    0.19
  -3   2  10   16.75    0.64
  -3   2  10   16.88    0.63
  -3   2 -10   16.87    0.68
  -3   2 -10   16.30    0.62
   3   2  10   16.76    0.69
  -3  -2  10   16.47    0.66
  -4  -2 -10   17.37    0.75
  -4   2  10   17.71    0.69
  -4   2  10   18.02    0.68
  -4   2 -10   18.05    0.73
   4   2  10   17.29    0.74
  -4   2 -10   18.40    0.68
  -4  -2  10   18.36    0.71
  -5  -2 -10    3.08    0.25
  -5   2  10    2.83    0.17
  -5   2  10    3.06    0.21
  -5   2 -10    2.95    0.23
  -5  -2  10    2.58    0.19
  -5   2 -10    2.71    0.19
  -6   2  10    9.57    0.41
  -6  -2 -10    9.98    0.51
  -6   2  10    9.37    0.46
  -6  -2  10    9.83    0.45
  -6   2 -10   10.16    0.49
  -6   2 -10   10.32    0.46
  -7   2  10    2.66    0.24
  -7   2  10    2.76    0.16
  -7  -2 -10    2.50    0.25
  -7   2 -10    2.63    0.23
  -7  -2  10    2.43    0.21
  -8   2  10    0.25    0.14
  -8   2  10    0.05    0.05
  -8  -2 -10    0.05    0.12
  -8  -2  10    0.10    0.09
  -8   2 -10    0.01    0.11
   0  -3  10   12.86    0.54
   0   3  10   13.18    0.54
   1  -3  10   29.91    1.07
   1   3  10   26.37    1.07
  -1  -3  10   28.10    1.06
  -2   3  10   63.71    2.29
  -2   3  10   62.04    2.35
  -2  -3  10   69.18    2.38
   2   3  10   68.60    2.40
  -3   3  10   32.28    1.18
  -3   3  10   32.06    1.19
   3   3  10   32.09    1.25
  -3  -3  10   32.72    1.21
  -3   3 -10   32.61    1.16
  -4   3  10    5.81    0.24
  -4   3  10    5.49    0.24
  -4   3  10    5.59    0.28
  -4   3 -10    5.19    0.27
  -4  -3  10    5.18    0.28
   4   3  10    5.23    0.32
  -5   3  10    7.53    0.32
  -5   3  10    7.77    0.31
  -5   3  10    8.52    0.39
  -5  -3 -10    8.44    0.45
  -5   3 -10    7.50    0.37
  -5  -3  10    8.02    0.38
   5   3  10    7.43    0.42
  -6   3  10    6.10    0.25
  -6   3  10    6.38    0.25
  -6   3  10    6.26    0.35
  -6  -3 -10    6.58    0.40
  -6  -3  10    5.58    0.33
  -6   3 -10    6.17    0.34
  -7  -3 -10    0.09    0.13
  -7   3  10    0.33    0.13
  -7  -3  10    0.49    0.12
  -7   3 -10    0.57    0.13
  -8  -3 -10    1.27    0.21
  -8   3  10    1.53    0.22
  -8  -3  10    1.41    0.18
  -8   3 -10    1.09    0.19
   0   4  10   34.34    1.30
   0  -4  10   34.91    1.29
   1  -4  10    0.20    0.07
  -1  -4  10    0.33    0.09
   1   4  10    0.49    0.10
  -2   4  10   33.45    1.20
  -2   4 -10   31.46    1.16
  -2  -4  10   32.61    1.22
   2   4  10   32.23    1.25
  -3   4  10    7.12    0.33
  -3   4  10    6.95    0.30
  -3   4 -10    7.12    0.31
   3   4  10    5.96    0.35
  -3  -4  10    6.69    0.34
  -4   4  10    5.86    0.25
  -4   4  10    6.17    0.32
  -4   4  10    6.05    0.23
  -4   4 -10    6.23    0.30
   4   4  10    6.01    0.35
  -4  -4  10    5.10    0.31
  -5   4  10    1.94    0.20
  -5  -4  10    1.89    0.18
  -5   4 -10    1.97    0.18
  -6   4  10    4.35    0.29
  -6  -4 -10    4.56    0.35
  -6   4 -10    4.14    0.28
  -6  -4  10    4.61    0.28
  -7   4  10    0.32    0.13
  -7  -4 -10    0.46    0.17
  -7  -4  10    0.47    0.12
  -7   4 -10    0.41    0.13
  -8   4  10    0.53    0.16
  -8  -4 -10    0.55    0.17
  -8   4 -10    0.26    0.14
  -8  -4  10    0.41    0.13
   0   5  10    2.79    0.19
   0  -5  10    2.27    0.18
  -1  -5  10    8.07    0.38
   1   5  10    7.58    0.39
  -2   5  10    9.65    0.41
   2   5  10    9.58    0.46
  -2  -5  10    9.65    0.44
  -3   5  10    3.56    0.17
  -3   5 -10    2.41    0.18
  -3  -5  10    2.84    0.21
   3   5  10    2.51    0.22
  -4   5  10    4.83    0.30
  -4  -5  10    5.14    0.30
  -4   5 -10    6.06    0.30
   4   5  10    5.62    0.34
  -5   5  10    0.78    0.15
  -5  -5  10    0.72    0.14
   5   5  10    0.58    0.15
  -5   5 -10    0.62    0.13
  -6   5  10    0.88    0.17
  -6  -5  10    0.72    0.15
  -6   5 -10    0.87    0.15
  -7  -5 -10    0.38    0.17
  -7   5  10    0.33    0.13
  -7   5 -10    0.18    0.11
  -7  -5  10    0.24    0.12
   0   6  10    0.02    0.07
  -1   6  10   15.77    0.65
   1   6  10   16.14    0.68
  -2   6  10    1.55    0.14
  -2  -6  10    1.83    0.18
   2   6  10    2.07    0.20
  -3   6  10    3.07    0.17
   3   6  10    3.20    0.26
   4   6  10    3.88    0.29
  -4   6 -10    3.80    0.25
  -4  -6  10    3.73    0.26
  -5   6  10    0.72    0.16
   5   6  10    0.89    0.17
  -5  -6  10    0.63    0.14
  -5   6 -10    0.84    0.15
  -6   6  10    0.51    0.15
  -6   6 -10    0.43    0.13
  -6  -6  10    0.37    0.12
  -7   6  10    0.33    0.15
  -7  -6 -10    0.20    0.17
  -7  -6  10    0.34    0.14
  -7   6 -10    0.47    0.15
   0   7  10    4.51    0.27
  -1   7  10    2.58    0.19
   1   7  10    2.51    0.22
  -2   7  10    3.80    0.22
   2   7  10    4.29    0.29
  -3   7  10    4.58    0.21
   3   7  10    4.09    0.31
   4   7  10    2.83    0.28
   5   7  10    0.87    0.18
  -5   7 -10    0.63    0.15
  -6   7  10    0.42    0.16
  -6   7 -10    0.32    0.13
   0   8  10    4.51    0.29
  -1   8  10    0.07    0.08
   1   8  10    0.11    0.11
  -2   8  10    0.84    0.11
   2   8  10    0.81    0.16
  -3   8  10    0.32    0.06
   3   8  10    0.23    0.13
   4   8  10    0.17    0.13
   5   8  10    0.02    0.14
   0   9  10   -0.03    0.09
  -1   9  10    2.32    0.20
   1   9  10    2.09    0.23
  -2   9  10    0.63    0.11
   2   9  10    0.64    0.16
  -3   9  10    0.21    0.06
   3   9  10    0.08    0.12
   0   0 -11    0.03    0.05
   0   0  11    0.09    0.05
   1   0  11   45.05    1.66
  -1   0 -11   46.65    1.63
  -1   0  11   43.60    1.64
  -2   0  11   45.70    1.67
  -2   0 -11   45.38    1.67
   2   0  11   46.32    1.69
  -2   0  11   45.83    1.58
   3   0  11   58.31    2.08
  -3   0  11   56.61    1.96
  -3   0  11   55.29    2.04
  -3   0 -11   56.10    2.05
  -4   0  11   11.30    0.47
   4   0  11   11.94    0.52
  -4   0 -11   11.74    0.53
  -5   0  11    3.41    0.21
  -5   0 -11    3.35    0.26
  -6   0  11    0.19    0.10
  -6   0  11    0.23    0.08
  -6   0 -11    0.16    0.12
  -7   0 -11   -0.11    0.09
  -7   0  11    0.06    0.07
  -7   0  11    0.07    0.10
  -8   0  11   -0.04    0.07
  -8   0 -11   -0.14    0.11
  -8   0  11    0.18    0.12
   0  -1  11   47.69    1.69
   0   1  11   44.59    1.69
   0   1 -11   46.52    1.65
   1  -1  11   26.92    1.08
  -1   1  11   26.34    1.07
   1   1 -11   26.79    1.02
  -1   1 -11   30.76    1.06
  -1  -1  11   29.49    0.98
  -1   1 -11   29.47    0.98
  -1  -1  11   28.90    1.08
   1   1  11   30.17    1.09
  -2   1  11    9.38    0.39
   2  -1  11    9.18    0.41
  -2   1  11    9.70    0.35
  -2  -1 -11   10.09    0.42
   2   1 -11    9.72    0.34
  -2  -1  11    7.76    0.38
  -2   1 -11    8.16    0.33
   2   1  11    8.21    0.41
  -2   1 -11    8.10    0.39
   3  -1  11    3.87    0.24
  -3   1  11    4.00    0.20
  -3  -1 -11    4.02    0.26
   3   1  11    4.39    0.26
  -3  -1  11    4.87    0.24
  -3   1 -11    4.00    0.24
   4  -1  11    7.48    0.40
  -4  -1 -11    7.19    0.39
  -4   1  11    7.18    0.34
  -4  -1  11    7.71    0.36
  -4   1 -11    8.56    0.40
   4   1  11    8.56    0.40
  -5   1  11    8.64    0.38
  -5  -1 -11    8.29    0.44
  -5   1  11    8.46    0.39
  -5  -1  11    8.93    0.40
  -5   1 -11    8.58    0.44
  -6   1  11    0.84    0.11
  -6  -1 -11    0.41    0.13
  -6   1  11    0.36    0.11
  -6   1 -11    0.70    0.14
  -6  -1  11    0.75    0.11
  -7   1  11    1.71    0.21
  -7  -1 -11    1.56    0.23
  -7   1  11    1.74    0.15
  -7   1 -11    1.98    0.21
  -7   1 -11    1.55    0.22
  -7  -1  11    1.74    0.17
  -8   1  11    0.07    0.07
  -8  -1 -11    0.16    0.13
  -8   1  11    0.13    0.12
  -8  -1  11    0.15    0.09
  -8   1 -11    0.22    0.14
  -8   1 -11   -0.06    0.11
   0  -2  11  125.01    4.41
   0   2  11  124.32    4.41
   0   2 -11  123.72    4.33
   1  -2  11   19.61    0.74
  -1   2  11   19.17    0.73
  -1   2 -11   18.06    0.71
  -1  -2  11   17.85    0.73
   1   2  11   17.55    0.74
  -2   2  11   40.06    1.46
   2  -2  11   39.89    1.53
  -2  -2  11   41.22    1.53
  -2   2 -11   43.35    1.52
  -2   2 -11   42.49    1.44
   2   2  11   42.00    1.56
   3  -2  11   62.85    2.23
  -3   2  11   61.61    2.19
  -3   2  11   62.16    2.13
   3   2  11   60.81    2.24
  -3  -2  11   57.80    2.21
  -3   2 -11   60.62    2.20
  -3   2 -11   61.53    2.12
  -4   2  11    4.12    0.23
  -4   2  11    4.16    0.21
  -4  -2 -11    3.97    0.28
   4   2  11    4.29    0.27
  -4   2 -11    3.86    0.21
  -4  -2  11    3.97    0.24
  -4   2 -11    4.30    0.27
  -5   2  11   23.69    0.92
  -5  -2 -11   23.93    1.01
  -5   2  11   24.50    0.95
  -5   2 -11   25.04    0.93
  -5   2 -11   25.00    0.99
  -5  -2  11   25.75    0.96
  -6   2  11    0.15    0.10
  -6   2  11    0.00    0.06
  -6  -2 -11   -0.04    0.11
  -6   2 -11    0.05    0.10
  -6  -2  11    0.11    0.09
  -6   2 -11    0.14    0.10
  -7   2  11    1.59    0.21
  -7  -2 -11    0.93    0.19
  -7   2  11    1.29    0.12
  -7  -2  11    1.48    0.16
  -7   2 -11    1.14    0.16
  -8   2  11    0.06    0.06
  -8  -2 -11    0.18    0.14
  -8   2  11    0.11    0.12
  -8  -2  11    0.08    0.09
  -8   2 -11    0.02    0.11
   0   3  11   15.17    0.62
   0  -3  11   15.15    0.62
   1  -3  11   33.36    1.23
  -1   3  11   32.35    1.22
   1   3  11   32.31    1.24
   2  -3  11   43.96    1.62
  -2  -3  11   43.31    1.61
   2   3  11   43.84    1.64
  -3   3  11   12.06    0.48
  -3   3  11   11.53    0.47
   3   3  11   11.84    0.53
  -3   3 -11   11.33    0.46
  -3  -3  11   11.30    0.50
  -4   3  11    8.59    0.40
  -4   3  11    8.82    0.38
   4   3  11    9.63    0.46
  -4  -3  11    8.63    0.41
  -4   3 -11    9.31    0.39
  -5   3  11    5.49    0.29
  -5  -3 -11    5.16    0.34
  -5   3  11    5.07    0.23
  -5   3 -11    4.54    0.27
  -5  -3  11    4.63    0.28
  -6  -3 -11    1.72    0.23
  -6   3  11    1.79    0.20
  -6   3  11    1.73    0.12
  -6  -3  11    1.95    0.19
  -6   3 -11    1.80    0.19
  -7   3  11    0.48    0.15
  -7  -3 -11    0.64    0.17
  -7  -3  11    0.77    0.14
  -7   3 -11    0.78    0.15
  -8  -3 -11    0.72    0.18
  -8   3  11    0.97    0.19
  -8  -3  11    0.81    0.15
  -8   3 -11    1.10    0.18
   0  -4  11    1.67    0.15
   0   4  11    1.88    0.16
   1  -4  11   25.71    0.98
  -1  -4  11   25.84    0.98
   1   4  11   24.17    0.99
  -2  -4  11   30.98    1.16
   2   4  11   29.63    1.18
  -3   4  11    8.17    0.34
  -3   4  11    6.83    0.31
  -3   4 -11    6.16    0.30
  -3  -4  11    6.67    0.34
   3   4  11    6.72    0.37
  -4   4  11   20.22    0.76
  -4   4  11   18.66    0.71
  -4  -4  11   18.34    0.77
  -4   4 -11   19.22    0.74
   4   4  11   18.62    0.81
  -5   4  11    0.89    0.15
  -5   4 -11    0.94    0.13
  -5  -4  11    0.97    0.14
  -6  -4 -11    1.32    0.23
  -6   4  11    1.48    0.20
  -6  -4  11    1.21    0.17
  -6   4 -11    1.33    0.17
  -7  -4 -11    0.10    0.12
  -7   4  11    0.05    0.11
  -7  -4  11    0.23    0.12
  -7   4 -11    0.19    0.11
   0   5  11    8.33    0.40
  -1  -5  11   19.35    0.79
   1   5  11   20.08    0.81
  -2   5  11    5.34    0.27
   2   5  11    5.75    0.33
  -2  -5  11    5.65    0.30
  -3   5  11    1.88    0.14
  -3  -5  11    2.03    0.18
   3   5  11    2.01    0.21
  -3   5 -11    2.04    0.16
  -4   5  11    0.88    0.08
  -4   5  11    1.01    0.15
  -4   5 -11    1.02    0.14
   4   5  11    0.99    0.17
  -4  -5  11    1.03    0.15
  -5   5  11    2.67    0.23
   5   5  11    2.56    0.25
  -5   5 -11    2.79    0.21
  -5  -5  11    2.46    0.22
  -6   5  11    1.82    0.21
  -6  -5  11    1.63    0.19
  -6   5 -11    1.86    0.20
  -7   5  11    0.16    0.13
  -7  -5 -11    0.03    0.15
  -7  -5  11    0.27    0.12
  -7   5 -11    0.22    0.11
   0   6  11   12.55    0.55
  -1   6  11    2.49    0.19
   1   6  11    2.09    0.21
  -2   6  11    3.72    0.21
   2   6  11    3.58    0.27
  -3   6  11    5.50    0.26
   3   6  11    5.81    0.35
  -4  -6  11    0.82    0.15
  -4   6 -11    0.74    0.13
   4   6  11    0.71    0.16
  -5   6  11    1.89    0.22
  -5  -6  11    1.35    0.17
  -5   6 -11    1.64    0.19
   5   6  11    1.60    0.22
  -6   6  11    0.24    0.14
  -6   6 -11    0.15    0.11
  -6  -6  11    0.09    0.10
   0   7  11    7.13    0.37
  -1   7  11    2.66    0.20
   1   7  11    2.64    0.23
  -2   7  11    5.64    0.29
   2   7  11    5.91    0.36
  -3   7  11    0.55    0.08
   3   7  11    0.62    0.16
   4   7  11    2.28    0.26
  -5   7 -11    0.50    0.13
   5   7  11    0.70    0.17
  -6   7  11    0.07    0.13
  -6   7 -11   -0.07    0.10
   0   8  11    0.04    0.09
  -1   8  11    2.11    0.19
   1   8  11    2.16    0.22
  -2   8  11    2.55    0.19
   2   8  11    3.10    0.27
  -3   8  11    1.18    0.11
   3   8  11    1.27    0.20
   4   8  11    1.86    0.24
   0   9  11    0.29    0.12
  -1   9  11    0.29    0.11
   1   9  11    0.13    0.11
  -2   9  11    0.03    0.07
   2   9  11    0.07    0.11
  -3   9  11    0.41    0.07
   3   9  11    0.25    0.13
   0   0 -12   24.35    0.89
   0   0  12   23.17    0.92
   1   0 -12    7.65    0.32
  -1   0  12    7.54    0.35
  -1   0 -12    7.75    0.35
   1   0  12    7.47    0.36
   2   0  12   42.23    1.57
  -2   0 -12   42.78    1.55
  -2   0  12   40.99    1.54
  -3   0 -12   33.10    1.23
   3   0  12   33.56    1.25
  -3   0  12   31.51    1.21
  -3   0  12   31.88    1.15
  -4   0  12    0.16    0.06
  -4   0 -12    0.01    0.09
  -5   0  12   25.07    0.94
  -5   0 -12   23.31    0.97
  -5   0  12   24.07    0.91
  -6   0  12   10.04    0.47
  -6   0  12   11.19    0.47
  -6   0 -12    9.97    0.51
  -7   0  12    6.38    0.35
  -7   0 -12    5.74    0.37
  -7   0  12    6.02    0.32
  -8   0  12    0.40    0.13
  -8   0  12    0.65    0.12
  -8   0 -12    0.48    0.16
   0   1  12   13.92    0.60
   0   1 -12   15.27    0.57
   1   1 -12   79.24    2.75
  -1   1  12   75.97    2.82
   1  -1  12   82.25    2.83
  -1   1 -12   77.47    2.78
   1   1  12   77.27    2.83
  -1  -1  12   79.73    2.82
  -1   1 -12   78.59    2.67
  -2  -1 -12    4.99    0.28
  -2   1  12    5.26    0.21
  -2   1  12    4.90    0.25
   2  -1  12    4.56    0.27
   2   1 -12    4.87    0.20
   3  -1  12   52.53    1.93
  -3  -1 -12   52.67    1.92
  -3   1  12   51.59    1.82
   3   1  12   52.90    1.94
  -3   1 -12   51.58    1.90
  -3  -1  12   50.93    1.90
  -3   1 -12   53.10    1.82
  -4   1  12   18.91    0.73
  -4  -1 -12   18.68    0.81
   4   1  12   19.84    0.81
  -4   1 -12   19.75    0.80
  -4  -1  12   19.71    0.77
  -5  -1 -12    8.86    0.46
  -5   1  12    9.60    0.41
  -5   1  12    9.62    0.42
  -5  -1  12    9.04    0.42
  -5   1 -12    8.96    0.46
  -6  -1 -12    3.41    0.29
  -6   1  12    3.36    0.24
  -6   1  12    4.06    0.23
  -6  -1  12    3.55    0.23
  -6   1 -12    3.22    0.27
  -7  -1 -12    1.14    0.19
  -7   1  12    1.41    0.14
  -7   1  12    1.34    0.18
  -7  -1  12    1.28    0.16
  -7   1 -12    1.40    0.17
  -7   1 -12    0.93    0.18
  -8   1  12    0.35    0.09
  -8  -1 -12    0.16    0.14
  -8   1  12    0.38    0.14
  -8   1 -12    0.45    0.17
  -8  -1  12    0.34    0.11
  -8  -1  12    0.22    0.12
  -8   1 -12    0.30    0.13
   0   2  12    0.52    0.10
   0  -2  12    0.35    0.08
   0   2 -12    0.56    0.08
  -1   2  12  120.06    4.44
   1   2 -12  124.75    4.35
   1  -2  12  126.93    4.45
   1   2  12  128.40    4.47
  -1  -2  12  123.28    4.44
  -1   2 -12  128.29    4.38
  -2   2  12   27.01    0.96
   2  -2  12   27.78    1.03
   2   2  12   26.45    1.04
  -2   2 -12   25.92    0.94
  -2   2 -12   26.23    1.01
  -2  -2  12   26.38    1.02
  -3   2  12    3.68    0.20
   3  -2  12    3.73    0.24
   3   2  12    3.65    0.25
  -3   2 -12    3.65    0.19
  -3   2 -12    3.58    0.23
  -3  -2  12    4.04    0.23
  -4   2  12    6.87    0.33
  -4   2  12    7.39    0.33
  -4  -2 -12    8.13    0.42
   4   2  12    6.21    0.37
  -4   2 -12    7.32    0.32
  -4   2 -12    6.60    0.36
  -4  -2  12    7.56    0.35
  -5   2  12    8.88    0.41
  -5  -2 -12    9.02    0.48
  -5   2  12    8.52    0.38
  -5   2 -12    8.73    0.44
  -5  -2  12    8.48    0.41
  -5   2 -12    8.90    0.40
  -6   2  12    2.87    0.23
  -6   2  12    3.06    0.19
  -6  -2 -12    2.65    0.26
  -6   2 -12    3.01    0.27
  -6  -2  12    3.11    0.23
  -6   2 -12    3.05    0.22
  -7  -2 -12    2.58    0.28
  -7   2  12    2.49    0.25
  -7   2  12    2.30    0.16
  -7   2 -12    1.91    0.21
  -7  -2  12    2.16    0.20
  -8   2  12    0.32    0.08
  -8   2  12    0.28    0.14
  -8  -2 -12    0.27    0.14
  -8  -2  12    0.38    0.12
  -8   2 -12    0.42    0.13
   0   3  12   11.64    0.51
   0  -3  12   11.43    0.50
  -1   3  12   45.48    1.69
   1  -3  12   44.45    1.70
   1   3  12   46.70    1.71
  -1  -3  12   47.01    1.70
   2  -3  12   27.50    1.11
  -2  -3  12   30.48    1.12
   2   3  12   29.50    1.14
  -3   3  12   10.05    0.43
  -3   3  12    9.62    0.43
   3   3  12   10.74    0.49
  -3  -3  12   10.36    0.46
  -3   3 -12   10.19    0.41
  -4   3  12   10.73    0.46
  -4   3  12   10.00    0.44
   4   3  12   10.96    0.52
  -4  -3  12   10.76    0.48
  -4   3 -12   10.51    0.44
  -5  -3 -12    1.23    0.20
  -5   3  12    1.23    0.16
  -5   3  12    1.35    0.12
  -5   3 -12    1.16    0.14
  -5  -3  12    0.80    0.13
  -6   3  12    0.33    0.12
  -6  -3 -12    0.39    0.16
  -6   3  12    0.40    0.07
  -6  -3  12    0.47    0.12
  -6   3 -12    0.48    0.12
  -7   3  12    0.29    0.13
  -7   3  12    0.23    0.05
  -7  -3 -12    0.05    0.12
  -7  -3  12    0.31    0.11
  -7   3 -12    0.13    0.11
  -8  -3 -12    0.22    0.15
  -8   3  12    0.48    0.15
  -8  -3  12    0.15    0.10
  -8   3 -12    0.15    0.13
   0   4  12   60.76    2.22
   0  -4  12   60.46    2.21
   1  -4  12    0.72    0.11
  -1  -4  12    0.43    0.10
   1   4  12    0.53    0.11
  -2  -4  12   11.28    0.49
   2   4  12   10.79    0.51
  -3   4  12   15.91    0.62
  -3   4  12   15.91    0.63
  -3   4 -12   15.31    0.60
  -3  -4  12   15.59    0.65
   3   4  12   15.17    0.68
  -4   4  12    0.31    0.07
  -4   4  12    0.34    0.10
  -4   4 -12    0.28    0.08
  -4  -4  12    0.38    0.10
   4   4  12    0.32    0.12
  -5   4  12    1.86    0.12
  -5   4  12    1.96    0.21
  -5  -4  12    2.11    0.20
  -5   4 -12    2.24    0.18
  -6  -4 -12    2.60    0.31
  -6   4  12    2.78    0.24
  -6   4 -12    2.33    0.21
  -6  -4  12    2.74    0.24
  -7   4  12    0.16    0.12
  -7  -4 -12    0.15    0.16
  -7   4 -12    0.14    0.11
  -7  -4  12    0.31    0.12
   0   5  12    5.02    0.29
   1   5  12   28.60    1.12
  -1  -5  12   27.95    1.10
  -2   5  12   10.71    0.46
   2   5  12   10.55    0.51
  -2  -5  12   10.67    0.48
  -3   5  12    4.54    0.24
  -3   5 -12    4.86    0.26
   3   5  12    5.36    0.33
  -3  -5  12    5.56    0.30
  -4   5  12    7.42    0.39
  -4   5  12    7.70    0.32
  -4   5 -12    7.63    0.36
   4   5  12    7.71    0.43
  -4  -5  12    7.45    0.39
  -5   5  12    0.35    0.11
  -5   5 -12    0.50    0.11
  -5  -5  12    0.33    0.12
  -6   5  12    0.71    0.16
  -6  -5 -12    0.12    0.15
  -6  -5  12    0.44    0.13
  -6   5 -12    0.47    0.13
  -7   5  12    0.24    0.13
  -7  -5 -12    0.07    0.16
  -7  -5  12    0.29    0.13
  -7   5 -12    0.27    0.12
   0   6  12    0.06    0.08
  -1   6  12   13.92    0.59
   1   6  12   13.65    0.61
  -2   6  12    1.31    0.14
   2   6  12    1.60    0.20
  -3   6  12    4.01    0.21
   3   6  12    3.58    0.30
  -4   6  12    2.64    0.13
   4   6  12    2.22    0.25
  -4   6 -12    2.35    0.19
  -4  -6  12    2.04    0.21
  -5   6  12    1.03    0.18
  -5  -6  12    0.64    0.14
  -5   6 -12    0.79    0.14
  -6   6  12    0.75    0.17
  -6   6 -12    0.89    0.16
  -6  -6  12    0.91    0.16
   0   7  12    3.47    0.25
  -1   7  12    2.21    0.19
   1   7  12    2.28    0.23
  -2   7  12    1.92    0.17
   2   7  12    2.07    0.23
  -3   7  12    3.38    0.19
   3   7  12    3.23    0.29
   4   7  12    0.57    0.16
  -5   7 -12    0.70    0.14
   0   8  12    1.91    0.20
  -1   8  12    0.03    0.09
   1   8  12    0.04    0.11
  -2   8  12    0.99    0.13
   2   8  12    0.80    0.17
  -3   8  12    0.73    0.09
   3   8  12    0.77    0.18
   4   8  12   -0.01    0.12
   0   9  12    0.32    0.11
  -1   9  12    0.09    0.09
   1   9  12    0.04    0.11
  -2   9  12    0.13    0.08
   2   9  12    0.19    0.13
   0   0  13    0.05    0.06
   0   0 -13   -0.05    0.05
   1   0  13   68.96    2.52
  -1   0 -13   70.34    2.48
  -1   0  13   69.54    2.51
   1   0 -13   69.35    2.45
  -2   0  13   36.09    1.35
   2   0  13   35.74    1.37
  -2   0 -13   36.13    1.35
   2   0 -13   36.56    1.29
   3   0  13   10.73    0.50
  -3   0  13   10.99    0.42
  -3   0  13   10.97    0.47
  -3   0 -13   10.68    0.49
  -4   0  13    7.90    0.34
  -4   0 -13    7.65    0.40
  -4   0  13    7.67    0.36
  -5   0  13    0.26    0.09
  -5   0  13    0.24    0.09
  -5   0 -13    0.16    0.11
  -6   0  13    0.88    0.13
  -6   0 -13    1.39    0.20
  -6   0  13    1.09    0.15
  -7   0  13    1.36    0.18
  -7   0 -13    1.77    0.24
  -7   0  13    1.41    0.16
  -8   0 -13    0.14    0.15
  -8   0  13    0.14    0.11
  -8   0  13   -0.07    0.07
   0   1 -13   41.56    1.45
   0   1  13   39.85    1.50
   0  -1  13   39.01    1.49
   1   1 -13   38.97    1.37
   1  -1  13   38.61    1.44
  -1   1  13   39.84    1.43
  -1  -1  13   38.01    1.43
   1   1  13   37.40    1.44
  -1   1 -13   37.35    1.40
  -1   1 -13   37.87    1.30
   2  -1  13    9.06    0.41
  -2   1  13    8.69    0.33
   2   1 -13    8.41    0.32
  -2  -1 -13    8.83    0.40
  -2   1  13    8.88    0.38
  -2   1 -13    7.46    0.31
   2   1  13    7.73    0.40
  -2  -1  13    7.78    0.38
  -2   1 -13    7.71    0.38
   3  -1  13   17.81    0.73
  -3  -1 -13   16.66    0.72
  -3   1  13   17.52    0.65
  -3  -1  13   17.01    0.70
  -3   1 -13   17.39    0.71
   3   1  13   17.56    0.74
  -3   1 -13   17.77    0.64
  -4  -1 -13    3.92    0.28
  -4   1  13    3.93    0.22
  -4   1 -13    4.09    0.26
  -4  -1  13    3.86    0.24
   4   1  13    4.07    0.27
  -5   1  13    2.53    0.19
  -5  -1 -13    2.56    0.26
  -5   1  13    2.70    0.20
  -5  -1  13    3.51    0.22
  -5   1 -13    3.38    0.26
  -6   1  13    0.83    0.14
  -6  -1 -13    1.14    0.20
  -6   1  13    0.74    0.12
  -6   1 -13    0.77    0.16
  -6   1 -13    0.83    0.13
  -6  -1  13    0.95    0.14
  -7   1  13    0.27    0.12
  -7   1  13    0.19    0.09
  -7  -1 -13    0.37    0.15
  -7   1 -13    0.32    0.11
  -7  -1  13    0.55    0.11
  -7   1 -13    0.65    0.17
  -7  -1  13    0.46    0.12
  -8   1  13    0.44    0.14
  -8   1  13    0.29    0.09
  -8  -1 -13    0.40    0.15
  -8  -1  13    0.43    0.11
  -8  -1  13    0.30    0.12
  -8   1 -13    0.31    0.13
  -8   1 -13    0.39    0.16
   0  -2  13  120.55    4.30
   0   2  13  120.27    4.30
   0   2 -13  121.18    4.21
  -1   2  13    4.21    0.25
   1   2 -13    4.28    0.21
   1  -2  13    4.18    0.26
   1   2  13    4.86    0.28
  -1  -2  13    4.83    0.26
  -1   2 -13    5.54    0.25
   2  -2  13   55.81    1.96
  -2  -2  13   52.53    1.94
  -2   2 -13   52.33    1.92
   2   2  13   51.01    1.96
  -2   2 -13   52.61    1.82
  -3   2  13   35.10    1.22
  -3  -2  13   33.74    1.28
   3   2  13   33.13    1.31
  -3   2 -13   32.51    1.28
  -3   2 -13   34.70    1.20
  -4   2  13    5.08    0.28
  -4   2  13    4.89    0.27
  -4  -2 -13    5.82    0.36
  -4  -2  13    5.86    0.30
  -4   2 -13    5.49    0.26
  -4   2 -13    6.05    0.32
  -5  -2 -13    4.48    0.33
  -5   2  13    4.96    0.26
  -5   2  13    4.71    0.28
  -5  -2  13    4.62    0.28
  -5   2 -13    4.81    0.32
  -5   2 -13    5.00    0.26
  -6   2  13    3.09    0.23
  -6  -2 -13    3.17    0.29
  -6   2  13    3.26    0.20
  -6  -2  13    2.86    0.23
  -6   2 -13    2.67    0.28
  -6   2 -13    2.96    0.22
  -7   2  13    0.09    0.07
  -7  -2 -13    0.40    0.16
  -7   2  13    0.30    0.12
  -7  -2  13    0.25    0.10
  -7   2 -13    0.33    0.11
  -8   2  13    1.34    0.21
  -8   2  13    1.00    0.12
  -8  -2 -13    0.93    0.21
  -8  -2  13    1.04    0.16
  -8   2 -13    0.85    0.16
   0   3  13   43.07    1.62
   0  -3  13   43.62    1.62
   1   3  13    0.64    0.12
  -1  -3  13    0.80    0.13
   2  -3  13   25.02    1.01
   2   3  13   25.71    1.03
  -2  -3  13   26.30    1.00
  -3   3  13    3.66    0.22
  -3   3  13    3.77    0.22
  -3  -3  13    3.62    0.24
  -3   3 -13    3.87    0.20
   3   3  13    4.14    0.28
  -4   3  13   12.03    0.51
  -4   3  13   12.77    0.52
  -4  -3  13   11.95    0.53
  -4   3 -13   12.04    0.50
   4   3  13   11.89    0.58
  -5  -3 -13    4.72    0.35
  -5   3  13    4.76    0.28
  -5   3  13    5.06    0.25
  -5   3 -13    4.51    0.26
  -5  -3  13    5.20    0.30
  -6   3  13    4.77    0.30
  -6   3  13    4.66    0.23
  -6  -3 -13    4.17    0.35
  -6  -3  13    4.41    0.29
  -6   3 -13    4.77    0.29
  -7  -3 -13    1.49    0.24
  -7   3  13    1.35    0.20
  -7   3  13    1.21    0.11
  -7  -3  13    1.16    0.17
  -7   3 -13    1.12    0.17
   0   4  13    0.06    0.07
   0  -4  13    0.13    0.08
  -1  -4  13   23.49    0.94
   1   4  13   23.88    0.95
  -2  -4  13   20.82    0.83
   2   4  13   20.18    0.86
  -3   4  13    5.94    0.28
  -3   4 -13    5.35    0.26
  -3  -4  13    4.94    0.30
   3   4  13    4.93    0.32
  -4   4  13    8.36    0.38
  -4   4  13    8.94    0.42
   4   4  13    9.50    0.48
  -4   4 -13    8.89    0.40
  -4  -4  13    9.45    0.44
  -5   4  13    0.87    0.14
  -5   4  13    0.77    0.09
  -5   4 -13    0.90    0.13
  -5  -4  13    0.64    0.13
  -6   4  13    1.99    0.22
  -6  -4 -13    1.71    0.26
  -6  -4  13    1.99    0.21
  -6   4 -13    1.89    0.20
  -7  -4 -13    0.45    0.17
  -7   4  13    0.32    0.13
  -7   4 -13    0.22    0.12
  -7  -4  13    0.18    0.11
   0   5  13    3.79    0.26
  -1   5  13    4.10    0.25
   1   5  13    4.27    0.28
  -1  -5  13    3.93    0.26
  -2   5  13    3.78    0.23
   2   5  13    3.70    0.27
  -2  -5  13    3.64    0.25
  -3   5  13    3.69    0.22
   3   5  13    4.37    0.30
  -3  -5  13    3.90    0.26
  -4   5  13    1.51    0.12
  -4   5  13    1.57    0.18
  -4   5 -13    1.96    0.17
  -4  -5  13    1.61    0.18
   4   5  13    1.66    0.20
  -5   5  13    2.04    0.21
  -5   5 -13    1.66    0.18
  -5  -5  13    1.46    0.18
  -6   5  13    0.46    0.15
  -6  -5 -13    0.52    0.20
  -6   5 -13    0.44    0.12
  -6  -5  13    0.46    0.13
  -7  -5 -13    0.18    0.16
  -7   5  13    0.15    0.13
  -7  -5  13    0.21    0.12
  -7   5 -13    0.09    0.11
   0   6  13    8.05    0.41
  -1   6  13    1.19    0.15
   1   6  13    1.30    0.18
  -2   6  13    4.23    0.25
   2   6  13    4.67    0.32
  -3   6  13    7.35    0.33
   3   6  13    6.74    0.41
  -4   6  13    1.42    0.11
   4   6  13    1.28    0.20
  -4  -6  13    0.90    0.15
  -4   6 -13    1.18    0.15
  -5   6  13    1.42    0.20
  -5   6 -13    1.62    0.19
  -5  -6  13    1.43    0.19
  -6   6  13    0.00    0.11
  -6  -6  13    0.00    0.10
  -6   6 -13    0.17    0.11
   0   7  13    1.19    0.17
  -1   7  13    1.56    0.17
   1   7  13    1.77    0.21
  -2   7  13    1.63    0.17
   2   7  13    1.81    0.22
  -3   7  13    0.35    0.08
   3   7  13    0.54    0.16
  -4   7  13    1.66    0.10
   4   7  13    2.11    0.25
   0   8  13    0.09    0.11
  -1   8  13    3.98    0.26
   1   8  13    3.74    0.30
  -2   8  13    1.06    0.14
   2   8  13    1.38    0.21
  -3   8  13    0.96    0.11
   3   8  13    0.94    0.18
   4   8  13    0.61    0.17
   0   9  13    0.17    0.11
  -1   9  13    1.02    0.15
   1   9  13    1.07    0.18
  -2   9  13   -0.02    0.07
   2   9  13   -0.03    0.11
   0   0  14   58.80    2.13
   0   0 -14   57.62    2.08
  -1   0 -14    3.76    0.23
   1   0 -14    3.55    0.20
  -1   0  14    3.80    0.23
   1   0  14    3.61    0.23
  -2   0 -14   15.21    0.63
   2   0 -14   14.61    0.57
  -2   0  14   15.64    0.63
   2   0  14   15.06    0.65
  -2   0  14   14.39    0.54
   3   0  14   22.75    0.91
   3   0 -14   22.53    0.81
  -3   0  14   22.15    0.81
  -3   0 -14   23.16    0.90
  -3   0  14   21.31    0.88
  -4   0  14    2.25    0.15
  -4   0  14    2.29    0.18
  -4   0 -14    2.22    0.24
  -5   0  14   14.13    0.58
  -5   0  14   15.04    0.61
  -5   0 -14   13.90    0.65
  -6   0 -14    5.77    0.37
  -6   0  14    5.00    0.29
  -6   0  14    5.52    0.31
  -7   0  14    0.88    0.14
  -7   0  14    0.79    0.14
  -7   0 -14    0.75    0.17
  -8   0  14   -0.15    0.08
  -8   0 -14   -0.10    0.12
  -8   0  14    0.04    0.08
   0   1 -14   17.02    0.65
   0   1  14   16.73    0.69
   0  -1  14   16.19    0.69
   1   1 -14   24.49    0.91
  -1   1  14   23.04    0.96
   1  -1  14   24.36    0.98
  -1   1 -14   26.45    0.95
  -1  -1  14   25.34    0.97
   1   1  14   24.92    0.98
  -2  -1 -14   41.16    1.54
   2  -1  14   39.34    1.55
   2   1 -14   40.63    1.46
  -2   1  14   38.85    1.53
  -2   1  14   39.68    1.43
   2   1  14   42.77    1.56
  -2   1 -14   42.19    1.42
  -2  -1  14   41.96    1.54
  -2   1 -14   43.98    1.53
   3  -1  14   16.20    0.70
  -3   1  14   15.97    0.61
  -3  -1 -14   16.18    0.70
  -3   1 -14   16.71    0.62
   3   1  14   16.78    0.71
  -3  -1  14   16.36    0.61
  -3   1 -14   16.31    0.69
  -3  -1  14   16.47    0.68
  -4  -1 -14   10.85    0.51
  -4   1  14   10.74    0.48
  -4   1  14   10.16    0.43
   4   1  14   10.75    0.51
  -4  -1  14   10.39    0.47
  -4   1 -14   10.11    0.42
  -4  -1  14    9.68    0.42
  -4   1 -14   10.56    0.50
  -5   1  14    4.35    0.26
  -5   1  14    4.66    0.27
  -5  -1 -14    4.06    0.31
  -5  -1  14    5.19    0.29
  -5   1 -14    5.09    0.32
  -5   1 -14    4.71    0.25
  -6   1  14    0.97    0.14
  -6  -1 -14    0.54    0.16
  -6   1  14    0.61    0.11
  -6   1 -14    0.46    0.15
  -6   1 -14    0.38    0.11
  -6  -1  14    0.83    0.13
  -6  -1  14    0.58    0.12
  -7   1  14    0.26    0.10
  -7  -1 -14    0.39    0.16
  -7   1  14    0.31    0.12
  -7  -1  14    0.26    0.11
  -7  -1  14    0.16    0.10
  -7   1 -14    0.12    0.14
  -7   1 -14    0.39    0.12
  -8   1  14    0.16    0.09
  -8   1  14    0.14    0.12
  -8  -1 -14    0.21    0.15
  -8   1 -14    0.34    0.17
  -8   1 -14    0.33    0.13
  -8  -1  14    0.23    0.11
  -8  -1  14    0.11    0.10
   0  -2  14   12.11    0.54
   0   2 -14   12.40    0.50
   0   2  14   12.39    0.54
   1   2 -14   38.11    1.38
  -1   2  14   37.26    1.44
   1  -2  14   39.31    1.46
  -1   2 -14   39.53    1.41
   1   2  14   40.37    1.47
  -1  -2  14   36.65    1.45
   2  -2  14   13.45    0.57
   2   2  14   12.69    0.58
  -2  -2  14   11.84    0.55
  -2   2 -14   12.95    0.47
  -2   2 -14   12.48    0.54
  -3  -2 -14    4.03    0.30
  -3   2  14    5.41    0.25
   3   2  14    4.97    0.31
  -3   2 -14    4.36    0.27
  -3  -2  14    4.92    0.28
  -3   2 -14    4.79    0.22
  -4   2  14   12.11    0.52
  -4   2  14   12.36    0.50
  -4  -2 -14   11.99    0.58
  -4   2 -14   11.95    0.48
   4   2  14   12.39    0.58
  -4  -2  14   11.83    0.53
  -4   2 -14   11.72    0.55
  -5   2  14    6.30    0.33
  -5   2  14    6.67    0.33
  -5  -2 -14    7.11    0.41
  -5   2 -14    6.40    0.37
  -5  -2  14    6.48    0.35
  -5   2 -14    6.48    0.32
  -6  -2 -14    0.94    0.19
  -6   2  14    0.97    0.15
  -6   2  14    1.01    0.13
  -6  -2  14    0.70    0.13
  -6   2 -14    1.04    0.15
  -6   2 -14    0.66    0.17
  -7  -2 -14    1.43    0.23
  -7   2  14    1.60    0.15
  -7   2  14    1.56    0.20
  -7   2 -14    1.51    0.19
  -7   2 -14    1.76    0.24
  -7  -2  14    1.69    0.19
   0  -3  14   20.50    0.85
   0   3  14   21.65    0.86
  -1   3  14   21.33    0.88
   1  -3  14   21.17    0.89
  -1  -3  14   22.51    0.89
   1   3  14   23.75    0.91
   2   3  14    6.53    0.36
  -2  -3  14    6.59    0.34
  -3   3  14   14.67    0.57
  -3   3  14   14.41    0.60
  -3   3 -14   14.53    0.55
   3   3  14   13.41    0.64
  -3  -3  14   14.19    0.61
  -4   3  14   10.35    0.45
  -4   3  14   10.26    0.45
  -4  -3  14   10.08    0.48
   4   3  14   10.15    0.52
  -4   3 -14   10.10    0.43
  -5   3  14    3.67    0.25
  -5  -3 -14    3.30    0.31
  -5   3  14    3.63    0.21
  -5   3 -14    3.90    0.24
  -5  -3  14    3.74    0.26
  -6   3  14    0.28    0.07
  -6  -3 -14    0.25    0.16
  -6   3  14    0.31    0.12
  -6  -3  14    0.35    0.12
  -6   3 -14    0.37    0.11
  -7   3  14    0.02    0.06
  -7   3  14    0.14    0.12
  -7  -3 -14    0.05    0.13
  -7   3 -14    0.00    0.09
  -7  -3  14   -0.03    0.09
   0  -4  14   40.59    1.52
   0   4  14   39.20    1.51
  -1   4  14    2.94    0.21
  -1  -4  14    2.77    0.22
   1   4  14    2.35    0.22
  -2   4  14    1.90    0.17
   2   4  14    2.12    0.22
  -2  -4  14    2.18    0.19
  -3   4  14    4.21    0.25
  -3  -4  14    4.26    0.27
  -3   4 -14    4.48    0.22
   3   4  14    4.52    0.31
  -4   4  14    0.93    0.12
  -4   4  14    1.17    0.15
  -4  -4  14    1.15    0.15
   4   4  14    1.15    0.17
  -4   4 -14    1.11    0.13
  -5   4  14    6.06    0.28
  -5   4  14    6.23    0.34
  -5  -4 -14    4.85    0.38
  -5   4 -14    5.68    0.31
  -5  -4  14    6.18    0.34
  -6   4  14    0.81    0.08
  -6  -4 -14    0.49    0.17
  -6   4  14    0.62    0.15
  -6   4 -14    0.81    0.14
  -6  -4  14    0.57    0.14
  -7   4  14    0.39    0.14
  -7  -4 -14    0.28    0.16
  -7   4 -14    0.54    0.14
  -7  -4  14    0.44    0.13
   0   5  14    3.78    0.26
  -1   5  14    8.39    0.40
  -1  -5  14    7.93    0.41
   1   5  14    7.91    0.42
  -2   5  14    4.62    0.26
   2   5  14    3.95    0.29
  -2  -5  14    4.24    0.28
  -3   5  14    4.88    0.28
   3   5  14    5.95    0.36
  -3  -5  14    5.58    0.32
  -4   5  14    1.29    0.13
  -4  -5  14    1.17    0.17
  -4   5 -14    1.33    0.15
   4   5  14    1.24    0.19
  -5   5  14    0.52    0.07
  -5   5  14    0.48    0.13
  -5  -5  14    0.67    0.14
  -5   5 -14    0.65    0.12
  -6   5  14    0.24    0.13
  -6  -5 -14    0.08    0.15
  -6  -5  14    0.10    0.11
  -6   5 -14    0.15    0.10
   0   6  14    0.31    0.11
  -1   6  14    3.93    0.26
   1   6  14    3.83    0.28
  -2   6  14    5.74    0.31
   2   6  14    5.70    0.37
  -3   6  14    0.37    0.09
   3   6  14    0.26    0.13
  -4   6  14    2.07    0.14
  -4  -6  14    1.91    0.21
   4   6  14    1.97    0.24
  -5   6 -14    1.23    0.16
  -5  -6  14    0.97    0.16
  -6   6  14    0.43    0.15
  -6   6 -14    0.72    0.15
  -6  -6  14    0.46    0.14
   0   7  14    4.09    0.29
  -1   7  14    1.71    0.19
   1   7  14    1.88    0.22
  -2   7  14    3.29    0.23
   2   7  14    3.15    0.29
  -3   7  14    1.22    0.13
   3   7  14    1.32    0.21
  -4   7  14    0.30    0.06
   4   7  14    0.23    0.16
   0   8  14    1.32    0.18
  -1   8  14    0.31    0.12
   1   8  14    0.09    0.12
  -2   8  14    0.57    0.11
   2   8  14    0.58    0.16
  -3   8  14    0.86    0.11
   3   8  14    0.79    0.18
   0   9  14   -0.06    0.10
  -1   9  14    0.41    0.12
   1   9  14    0.50    0.15
   0   0  15    0.08    0.08
   0   0 -15    0.07    0.07
  -1   0 -15   65.34    2.43
  -1   0  15   70.63    2.48
   1   0 -15   67.05    2.40
   1   0  15   68.22    2.48
  -2   0 -15   14.86    0.63
  -2   0  15   14.76    0.54
   2   0 -15   15.27    0.58
   2   0  15   15.29    0.66
  -2   0  15   15.13    0.64
  -3   0  15    5.82    0.32
  -3   0 -15    5.97    0.33
   3   0  15    5.71    0.34
  -4   0  15    9.32    0.40
  -4   0  15    9.68    0.45
  -4   0 -15    9.93    0.48
  -5   0 -15    0.23    0.12
  -5   0  15    0.17    0.09
  -5   0  15    0.21    0.08
  -6   0 -15    4.66    0.33
  -6   0  15    4.74    0.29
  -6   0  15    4.25    0.27
  -7   0  15    0.70    0.14
  -7   0 -15    0.66    0.18
  -7   0  15    0.77    0.14
   0   1 -15    8.34    0.37
   0   1  15    8.69    0.42
   0  -1  15    8.59    0.41
   1   1 -15   33.07    1.20
   1  -1  15   32.97    1.28
  -1  -1 -15   33.38    1.25
  -1   1  15   32.99    1.26
  -1  -1  15   32.63    1.27
   1   1  15   33.23    1.28
  -1   1 -15   33.30    1.23
  -2   1  15    9.74    0.46
   2  -1  15   10.34    0.48
   2   1 -15   10.11    0.39
  -2  -1 -15   10.39    0.48
  -2   1 -15    9.89    0.46
  -2  -1  15   10.39    0.47
  -2   1 -15    9.55    0.37
   2   1  15   10.26    0.49
  -3  -1 -15    9.75    0.47
  -3   1  15    9.81    0.39
  -3   1  15    9.79    0.44
  -3   1 -15    9.36    0.46
   3   1  15    8.84    0.47
  -3  -1  15    9.51    0.45
  -4  -1 -15    0.63    0.15
  -4   1  15    0.85    0.11
  -4   1  15    0.71    0.12
  -4  -1  15    0.88    0.14
  -4   1 -15    0.66    0.15
  -4  -1  15    0.81    0.10
  -4   1 -15    0.79    0.10
  -5   1  15    5.45    0.29
  -5   1  15    5.52    0.31
  -5  -1 -15    5.84    0.37
  -5  -1  15    5.36    0.28
  -5  -1  15    5.80    0.32
  -5   1 -15    5.24    0.34
  -5   1 -15    5.23    0.28
  -6   1  15    1.44    0.17
  -6   1  15    1.64    0.17
  -6  -1 -15    1.04    0.19
  -6  -1  15    1.52    0.18
  -6   1 -15    1.44    0.16
  -6   1 -15    1.60    0.22
  -6  -1  15    1.43    0.16
  -7   1  15    1.41    0.17
  -7  -1 -15    1.42    0.24
  -7   1  15    1.39    0.19
  -7   1 -15    1.31    0.18
  -7   1 -15    1.47    0.22
  -7  -1  15    1.43    0.18
   0   2  15   58.20    2.12
   0   2 -15   57.48    2.05
   0  -2  15   56.35    2.12
   1  -2  15    5.78    0.32
   1   2 -15    5.46    0.26
  -1   2  15    5.63    0.31
  -1  -2  15    5.44    0.32
   1   2  15    5.44    0.32
  -1   2 -15    6.55    0.30
   2  -2  15   48.29    1.78
  -2   2  15   48.67    1.76
   2   2  15   46.83    1.79
  -2   2 -15   46.40    1.63
  -2   2 -15   47.48    1.74
  -2  -2  15   46.22    1.76
  -3   2  15   15.52    0.64
  -3  -2 -15   16.43    0.73
   3   2  15   16.46    0.73
  -3   2 -15   17.67    0.71
  -3   2 -15   17.47    0.62
  -3  -2  15   16.67    0.71
  -4   2  15    2.39    0.18
  -4   2  15    2.08    0.17
  -4  -2 -15    1.84    0.23
   4   2  15    2.41    0.25
  -4  -2  15    2.12    0.20
  -4   2 -15    1.99    0.15
  -4   2 -15    1.80    0.21
  -5   2  15    2.03    0.18
  -5  -2 -15    2.31    0.27
  -5   2  15    2.19    0.18
  -5   2 -15    1.54    0.20
  -5  -2  15    1.41    0.17
  -5   2 -15    1.63    0.15
  -6   2  15    0.87    0.14
  -6  -2 -15    0.96    0.20
  -6   2  15    0.96    0.13
  -6   2 -15    1.23    0.15
  -6   2 -15    0.98    0.19
  -6  -2  15    0.97    0.16
  -7   2  15    0.17    0.11
  -7  -2 -15   -0.05    0.12
  -7   2  15    0.10    0.07
  -7   2 -15    0.18    0.13
  -7  -2  15    0.15    0.10
  -7   2 -15    0.18    0.10
   0  -3  15    6.21    0.35
   0   3  15    6.56    0.35
   1  -3  15    5.40    0.32
  -1   3  15    5.57    0.31
  -1  -3  15    5.54    0.32
   1   3  15    6.23    0.34
  -2  -3  15   11.47    0.53
   2   3  15   11.38    0.54
  -3   3  15    4.54    0.27
   3   3  15    5.24    0.33
  -3  -3  15    5.24    0.30
  -3   3 -15    4.87    0.30
  -3   3 -15    4.94    0.23
  -4   3  15    9.47    0.42
  -4  -3 -15    9.47    0.50
  -4   3  15    8.94    0.42
  -4  -3  15    9.00    0.45
  -4   3 -15    8.83    0.39
  -5   3  15    3.20    0.23
  -5   3  15    3.35    0.21
  -5  -3 -15    3.13    0.29
  -5   3 -15    3.29    0.21
  -5  -3  15    3.60    0.26
  -6   3  15    2.67    0.23
  -6   3  15    2.49    0.18
  -6  -3 -15    2.96    0.33
  -6  -3  15    2.69    0.24
  -6   3 -15    2.94    0.22
  -7   3  15    0.53    0.10
  -7   3  15    0.80    0.16
  -7  -3 -15    1.02    0.22
  -7  -3  15    0.78    0.15
  -7   3 -15    1.02    0.16
   0  -4  15    0.03    0.09
   0   4  15    0.06    0.09
  -1   4  15   29.61    1.12
   1   4  15   28.10    1.14
  -1  -4  15   27.68    1.12
  -2   4  15    3.68    0.25
  -2  -4  15    4.05    0.26
   2   4  15    4.08    0.29
  -3   4  15    2.33    0.19
   3   4  15    2.55    0.25
  -3   4 -15    2.69    0.16
  -3  -4  15    2.83    0.22
  -4   4  15    5.09    0.28
  -4   4  15    5.97    0.31
  -4  -4  15    5.83    0.33
  -4   4 -15    5.32    0.28
   4   4  15    5.49    0.36
  -5  -4 -15    0.23    0.16
  -5   4  15    0.03    0.06
  -5   4  15    0.03    0.09
  -5   4 -15    0.03    0.07
  -5  -4  15    0.07    0.10
  -6  -4 -15    0.32    0.18
  -6   4  15    0.46    0.07
  -6   4  15    0.62    0.14
  -6   4 -15    0.54    0.12
  -6  -4  15    0.37    0.12
  -7   4  15    0.13    0.12
  -7  -4 -15    0.09    0.14
  -7  -4  15    0.39    0.13
  -7   4 -15    0.13    0.11
   0   5  15    1.49    0.19
  -1   5  15    5.76    0.32
   1   5  15    5.47    0.35
  -2   5  15    2.60    0.20
   2   5  15    2.29    0.25
  -3   5  15    5.99    0.32
   3   5  15    6.44    0.40
  -3  -5  15    6.74    0.37
  -4   5  15    1.49    0.14
   4   5  15    1.31    0.21
  -4  -5  15    1.31    0.18
  -5   5  15    0.55    0.08
  -5   5  15    0.58    0.14
  -5  -5  15    0.47    0.13
  -6  -5 -15   -0.03    0.17
  -6   5  15    0.57    0.15
  -6  -5  15    0.81    0.16
   0   6  15    7.16    0.40
  -1   6  15    2.41    0.23
   1   6  15    2.14    0.24
  -2   6  15    6.46    0.35
   2   6  15    6.69    0.41
  -3   6  15    4.71    0.26
   3   6  15    4.41    0.34
  -4   6  15    0.65    0.09
   4   6  15    0.74    0.18
  -4  -6  15    0.47    0.13
  -5  -6  15    0.28    0.12
   0   7  15    2.13    0.22
  -1   7  15    0.61    0.13
   1   7  15    0.87    0.17
  -2   7  15    1.46    0.17
   2   7  15    1.45    0.22
  -3   7  15    0.42    0.10
   3   7  15    0.49    0.16
  -4   7  15    1.29    0.12
   4   7  15    0.95    0.20
   0   8  15    0.31    0.13
  -1   8  15    1.27    0.17
   1   8  15    1.01    0.19
  -2   8  15    0.60    0.12
   2   8  15    0.29    0.15
  -3   8  15    0.35    0.09
   3   8  15    0.37    0.16
   0   0  16   46.92    1.76
   0   0 -16   46.54    1.70
  -1   0 -16    0.05    0.09
   1   0 -16    0.10    0.07
  -1   0  16    0.07    0.08
   1   0  16   -0.05    0.08
   2   0  16   10.49    0.51
  -2   0  16   10.80    0.49
   2   0 -16   10.31    0.43
  -2   0 -16   10.19    0.48
   3   0  16    7.46    0.40
  -3   0 -16    7.07    0.38
  -3   0  16    7.13    0.37
  -4   0  16    0.37    0.11
  -4   0 -16    0.35    0.14
  -5   0 -16    5.20    0.35
  -5   0  16    5.08    0.31
  -6   0 -16    2.42    0.27
  -6   0  16    1.99    0.21
  -7   0 -16   -0.07    0.12
  -7   0  16    0.02    0.09
   0   1  16   12.14    0.54
   0   1 -16   11.68    0.49
   0  -1  16   11.77    0.54
  -1  -1 -16   16.95    0.70
   1  -1  16   16.47    0.72
  -1   1  16   17.07    0.71
   1   1 -16   17.39    0.66
  -1  -1  16   17.08    0.72
  -1   1 -16   16.86    0.69
   1   1  16   16.98    0.73
   2   1 -16   17.31    0.65
  -2  -1 -16   17.66    0.74
  -2   1  16   17.03    0.72
   2  -1  16   16.59    0.74
  -2  -1  16   17.80    0.73
   2   1  16   17.25    0.75
  -2   1 -16   17.69    0.71
  -3  -1 -16    6.60    0.39
  -3   1  16    6.87    0.36
  -3   1 -16    6.93    0.36
  -3  -1  16    6.26    0.36
   3   1  16    7.42    0.40
  -4   1  16    9.83    0.43
  -4   1  16   10.26    0.48
  -4  -1 -16   10.09    0.52
  -4   1 -16   10.47    0.42
  -4  -1  16   10.73    0.49
  -4   1 -16   10.40    0.51
  -5  -1 -16    0.91    0.18
  -5   1  16    0.89    0.14
  -5   1  16    0.81    0.12
  -5   1 -16    1.10    0.18
  -5   1 -16    0.89    0.12
  -5  -1  16    0.89    0.15
  -6  -1 -16    0.25    0.15
  -6   1  16    0.18    0.10
  -6   1 -16    0.24    0.14
  -6   1 -16    0.07    0.09
  -6  -1  16    0.02    0.09
  -7   1  16    0.27    0.10
  -7  -1 -16    0.48    0.17
  -7   1 -16    0.18    0.15
  -7   1 -16    0.17    0.10
  -7  -1  16    0.15    0.11
   0   2 -16    0.58    0.10
   0   2  16    0.74    0.14
   0  -2  16    0.50    0.13
   1   2 -16    4.49    0.21
  -1   2  16    4.44    0.27
   1  -2  16    4.89    0.29
  -1  -2  16    3.77    0.27
  -1   2 -16    3.47    0.23
   1   2  16    3.84    0.27
   2  -2  16    7.28    0.41
  -2   2  16    7.80    0.40
  -2   2 -16    8.44    0.40
  -2  -2  16    8.00    0.41
   2   2  16    8.14    0.43
  -3  -2 -16    0.83    0.18
  -3   2  16    0.72    0.10
  -3   2  16    0.64    0.12
  -3  -2  16    0.83    0.14
  -3   2 -16    0.73    0.14
   3   2  16    0.64    0.14
  -4   2  16   13.07    0.53
  -4   2  16   12.88    0.57
  -4  -2 -16   13.39    0.63
  -4  -2  16   13.05    0.58
  -4   2 -16   12.43    0.51
  -4   2 -16   12.74    0.59
  -5   2  16    0.01    0.08
  -5  -2 -16    0.19    0.15
  -5   2  16   -0.02    0.07
  -5   2 -16   -0.02    0.12
  -5  -2  16    0.07    0.10
  -5   2 -16   -0.04    0.07
  -6  -2 -16    1.68    0.25
  -6   2  16    1.62    0.18
  -6   2  16    1.75    0.18
  -6   2 -16    1.87    0.18
  -6  -2  16    1.73    0.20
  -6   2 -16    1.65    0.22
  -7   2  16    0.12    0.08
  -7  -2 -16    0.43    0.17
  -7   2 -16    0.31    0.14
  -7  -2  16    0.24    0.12
  -7   2 -16    0.35    0.11
   0  -3  16   27.88    1.15
   0   3  16   30.33    1.16
  -1   3  16   16.51    0.68
   1  -3  16   15.33    0.69
  -1  -3  16   15.49    0.69
   1   3  16   15.80    0.70
  -2   3  16   10.72    0.48
  -2   3 -16    9.83    0.47
   2   3  16   10.00    0.51
  -2  -3  16    9.80    0.48
  -3   3  16    9.37    0.43
  -3  -3  16    8.84    0.45
   3   3  16    8.86    0.48
  -3   3 -16    8.76    0.44
  -4   3  16    4.07    0.26
  -4   3  16    4.25    0.25
  -4  -3 -16    3.86    0.32
  -4   3 -16    4.42    0.29
   4   3  16    4.42    0.35
  -4  -3  16    4.52    0.29
  -5   3  16    1.73    0.18
  -5  -3 -16    1.24    0.23
  -5   3  16    1.30    0.15
  -5  -3  16    1.65    0.19
  -6   3  16    0.37    0.12
  -6  -3 -16    0.17    0.16
  -6   3  16    0.21    0.08
  -6  -3  16    0.43    0.13
  -7   3  16    0.02    0.07
  -7  -3 -16   -0.10    0.14
  -7   3  16    0.06    0.10
  -7  -3  16    0.15    0.11
   0   4  16   13.89    0.62
   0  -4  16   13.11    0.61
  -1   4  16   11.09    0.51
  -1  -4  16    9.91    0.50
   1   4  16   10.43    0.52
  -2   4  16    1.92    0.20
   2   4  16    2.33    0.23
  -2  -4  16    1.98    0.19
  -3   4  16    3.04    0.22
  -3  -4  16    3.29    0.25
   3   4  16    3.33    0.28
  -4   4  16    1.97    0.18
  -4   4  16    2.00    0.18
   4   4  16    1.67    0.22
  -4  -4  16    1.86    0.20
  -5   4  16    2.05    0.17
  -5  -4 -16    2.75    0.32
  -5   4  16    2.62    0.23
  -5  -4  16    2.45    0.23
  -6   4  16    0.65    0.15
  -6   4  16    0.80    0.10
  -6  -4 -16    0.80    0.21
  -6  -4  16    0.75    0.15
   0   5  16    5.49    0.34
  -1   5  16    7.50    0.39
   1   5  16    7.05    0.41
  -2   5  16    5.97    0.34
   2   5  16    6.73    0.39
  -3   5  16    5.66    0.31
  -3  -5  16    5.56    0.34
   3   5  16    5.14    0.37
  -4   5  16    2.05    0.17
   4   5  16    2.27    0.26
  -4  -5  16    2.49    0.24
  -5   5  16    2.48    0.17
  -5   5  16    2.78    0.24
  -5  -5  16    2.86    0.25
  -6  -5 -16   -0.03    0.14
  -6   5  16    0.27    0.12
  -6  -5  16    0.25    0.12
   0   6  16    0.46    0.13
  -1   6  16    0.70    0.14
   1   6  16    0.60    0.16
  -2   6  16    2.49    0.22
   2   6  16    2.60    0.27
  -3   6  16    0.28    0.10
   3   6  16    0.40    0.15
  -4   6  16    2.24    0.17
   4   6  16    2.12    0.26
  -5   6  16    0.80    0.08
  -5  -6  16    0.78    0.16
   0   7  16    2.32    0.24
  -1   7  16    1.75    0.20
   1   7  16    1.37    0.20
  -2   7  16    1.64    0.18
   2   7  16    1.68    0.23
  -3   7  16    0.21    0.09
   3   7  16    0.32    0.16
  -4   7  16    0.30    0.07
   4   7  16    0.03    0.14
   0   8  16    0.45    0.14
  -1   8  16    0.16    0.11
   1   8  16    0.17    0.13
  -2   8  16    0.09    0.09
   2   8  16    0.07    0.13
   0   0 -17    0.06    0.08
   0   0  17    0.05    0.08
   1   0 -17   44.02    1.57
   1   0  17   41.22    1.64
  -1   0  17   43.73    1.64
  -1   0 -17   43.85    1.60
  -2   0  17    9.25    0.47
   2   0 -17    9.71    0.41
   2   0  17    9.98    0.49
  -2   0 -17    9.97    0.47
   3   0  17    7.45    0.43
  -3   0  17    8.50    0.42
  -3   0 -17    7.94    0.42
  -4   0  17    9.61    0.48
  -4   0 -17    9.86    0.50
  -5   0  17    1.70    0.19
  -5   0 -17    1.36    0.21
  -6   0 -17    1.14    0.21
  -6   0  17    1.12    0.16
  -7   0 -17    0.30    0.16
  -7   0  17   -0.06    0.08
   0   1  17    0.57    0.13
   0  -1 -17    0.70    0.13
   0   1 -17    0.65    0.11
   0  -1  17    0.66    0.14
   1   1 -17    9.60    0.40
  -1   1  17    9.33    0.46
  -1  -1 -17    9.34    0.45
  -1   1 -17    9.05    0.43
   1   1  17    9.88    0.48
  -1  -1  17    9.22    0.46
  -2  -1 -17    9.45    0.47
  -2   1  17    9.74    0.47
   2   1 -17    9.24    0.39
   2  -1  17    9.39    0.48
  -2   1 -17   10.21    0.46
   2   1  17   10.16    0.50
  -2  -1  17    9.69    0.47
  -3   1  17   11.61    0.53
  -3  -1 -17   11.19    0.54
  -3   1 -17   11.86    0.53
   3   1  17   10.51    0.54
  -3  -1  17   10.62    0.52
  -4  -1 -17    2.64    0.28
  -4   1  17    2.98    0.23
  -4   1 -17    2.82    0.24
  -4  -1  17    2.95    0.24
  -5   1  17    5.61    0.33
  -5  -1 -17    5.65    0.38
  -5  -1  17    5.30    0.33
  -5   1 -17    5.12    0.34
  -6  -1 -17    2.50    0.28
  -6   1  17    2.97    0.24
  -6  -1  17    2.84    0.25
  -6   1 -17    2.82    0.30
  -7  -1 -17    0.71    0.18
  -7   1  17    0.92    0.14
  -7  -1  17    0.92    0.16
  -7   1 -17    0.72    0.19
   0   2  17   58.56    2.17
   0   2 -17   58.41    2.09
   0  -2  17   57.47    2.17
  -1   2  17    4.48    0.29
   1   2 -17    4.61    0.23
   1  -2  17    4.68    0.31
  -1   2 -17    4.40    0.26
   1   2  17    4.53    0.30
  -1  -2  17    4.35    0.29
  -2   2  17   27.46    1.09
   2  -2  17   27.17    1.11
   2   2  17   28.92    1.12
  -2  -2  17   25.84    1.09
  -2   2 -17   27.71    1.07
  -3  -2 -17    9.16    0.49
  -3   2  17    9.42    0.45
  -3   2 -17    8.73    0.45
   3   2  17    9.59    0.49
  -3  -2  17    9.11    0.46
  -4  -2 -17    4.09    0.31
  -4   2  17    3.91    0.26
  -4  -2  17    3.41    0.28
  -4   2 -17    4.15    0.30
  -5  -2 -17    3.80    0.33
  -5   2  17    4.21    0.27
  -5  -2  17    3.84    0.28
  -5   2 -17    4.10    0.31
  -6   2  17    0.26    0.10
  -6  -2 -17    0.36    0.17
  -6   2 -17    0.27    0.15
  -6  -2  17    0.31    0.12
  -7   2  17    0.10    0.08
  -7  -2 -17    0.29    0.16
  -7  -2  17    0.10    0.11
  -7   2 -17    0.07    0.14
   0   3  17    3.72    0.27
   0  -3  17    3.75    0.28
   1  -3  17   20.05    0.83
  -1   3  17   19.34    0.81
  -1  -3  17   18.44    0.82
   1   3  17   19.30    0.83
  -2   3  17    7.71    0.40
   2   3  17    7.52    0.43
  -2  -3  17    7.03    0.40
  -2   3 -17    7.65    0.39
  -3   3  17    3.14    0.23
  -3   3 -17    3.01    0.23
   3   3  17    2.69    0.26
  -3  -3  17    2.88    0.25
  -4  -3 -17    6.25    0.41
  -4   3  17    6.19    0.34
  -4   3  17    6.39    0.33
  -4   3 -17    6.43    0.38
   4   3  17    6.40    0.40
  -4  -3  17    6.34    0.37
  -5  -3 -17    3.51    0.33
  -5   3  17    3.52    0.24
  -5  -3  17    3.42    0.27
  -6   3  17    1.28    0.15
  -6  -3 -17    1.33    0.24
  -6  -3  17    1.48    0.20
   0   4  17    0.92    0.16
  -1   4  17    6.95    0.40
  -1  -4  17    7.98    0.43
   1   4  17    8.12    0.43
  -2   4  17    1.50    0.18
  -2  -4  17    1.82    0.20
   2   4  17    1.86    0.22
  -3   4  17    4.44    0.29
  -3  -4  17    5.07    0.32
   3   4  17    5.27    0.35
  -4   4  17    0.60    0.11
   4   4  17    0.43    0.15
  -4  -4  17    0.43    0.13
  -5   4  17    0.05    0.07
  -5  -4 -17   -0.22    0.14
  -5  -4  17    0.00    0.09
  -6  -4 -17    0.10    0.14
  -6   4  17    0.11    0.07
  -6  -4  17    0.14    0.11
   0   5  17    1.85    0.22
  -1   5  17    4.27    0.30
   1   5  17    4.71    0.33
  -2   5  17    0.03    0.08
  -2  -5  17    0.03    0.11
   2   5  17    0.04    0.12
  -3   5  17    2.82    0.22
  -3  -5  17    2.42    0.24
   3   5  17    2.97    0.29
  -4   5  17    0.21    0.09
  -4  -5  17    0.21    0.12
   4   5  17    0.25    0.15
  -5   5  17    0.94    0.11
  -5  -5  17    1.00    0.16
   0   6  17    5.82    0.37
  -1   6  17    0.86    0.15
   1   6  17    0.56    0.16
  -2   6  17    4.80    0.30
   2   6  17    4.77    0.36
  -3   6  17    1.31    0.16
   3   6  17    1.18    0.21
  -4   6  17    0.01    0.07
   4   6  17    0.08    0.13
  -5   6  17    0.21    0.06
  -5  -6  17    0.43    0.14
   0   7  17    2.00    0.23
  -1   7  17    0.05    0.10
   1   7  17    0.06    0.12
  -2   7  17    2.55    0.23
   2   7  17    2.52    0.28
  -3   7  17    0.64    0.12
   3   7  17    0.88    0.19
   0   8  17    0.32    0.13
  -1   8  17    1.62    0.20
   1   8  17    1.59    0.22
   0   0  18   28.81    1.16
   0   0 -18   29.42    1.11
  -1   0  18    7.86    0.41
   1   0  18    7.58    0.41
  -1   0 -18    6.51    0.37
   1   0 -18    6.98    0.34
   2   0  18    0.22    0.11
   2   0 -18    0.29    0.08
  -2   0 -18    0.47    0.12
  -2   0  18    0.13    0.10
  -3   0 -18    5.99    0.37
  -3   0  18    6.24    0.36
  -4   0 -18    1.13    0.18
  -4   0  18    1.05    0.16
  -5   0  18    3.49    0.27
  -5   0 -18    3.77    0.31
  -6   0 -18    0.41    0.15
  -6   0  18    0.45    0.13
  -7   0 -18    0.53    0.16
  -7   0  18    0.48    0.13
   0   1 -18    1.26    0.15
   0   1  18    1.14    0.17
   0  -1  18    1.02    0.16
   0  -1 -18    1.09    0.16
   1  -1  18   23.60    0.95
  -1  -1 -18   22.20    0.91
   1   1 -18   22.38    0.86
  -1   1  18   22.90    0.93
  -1  -1  18   23.37    0.94
   1   1  18   21.74    0.94
  -1   1 -18   22.28    0.89
   2  -1  18    4.76    0.34
  -2  -1 -18    5.04    0.32
  -2   1  18    5.11    0.32
  -2  -1  18    5.65    0.34
   2   1  18    6.00    0.36
  -2   1 -18    6.36    0.33
  -3   1  18    5.45    0.33
  -3  -1 -18    5.40    0.34
  -3   1 -18    5.24    0.32
  -3  -1  18    4.98    0.33
  -4   1  18    1.83    0.20
  -4  -1 -18    1.54    0.22
  -4  -1  18    1.81    0.20
  -4   1 -18    1.55    0.20
  -5   1  18    0.35    0.12
  -5  -1 -18    0.26    0.15
  -5   1 -18    0.15    0.12
  -5  -1  18    0.34    0.13
  -6   1  18    0.02    0.09
  -6  -1 -18    0.21    0.14
  -6  -1  18    0.23    0.12
  -6   1 -18    0.31    0.15
  -7   1  18    0.07    0.09
  -7  -1 -18   -0.11    0.13
  -7   1 -18    0.17    0.15
  -7  -1  18    0.14    0.11
   0   2 -18    1.57    0.15
   0  -2  18    1.66    0.20
   0   2  18    1.50    0.19
  -1   2  18    1.44    0.18
   1  -2  18    1.54    0.21
   1   2 -18    1.70    0.14
   1   2  18    1.40    0.18
  -1   2 -18    1.47    0.17
  -1  -2  18    1.52    0.20
  -2   2  18    3.91    0.27
  -2  -2 -18    3.88    0.30
  -2   2 -18    3.86    0.26
  -2  -2  18    3.90    0.28
   2   2  18    3.76    0.29
  -3  -2 -18    0.05    0.14
  -3   2  18    0.09    0.09
  -3  -2  18   -0.01    0.10
  -3   2 -18    0.06    0.10
   3   2  18    0.19    0.12
  -4   2  18    6.75    0.37
  -4  -2 -18    6.84    0.42
  -4   2 -18    7.05    0.41
  -4  -2  18    7.22    0.40
  -5  -2 -18   -0.01    0.12
  -5   2  18    0.10    0.09
  -5  -2  18    0.15    0.11
  -5   2 -18    0.06    0.11
  -6   2  18    1.52    0.18
  -6  -2 -18    1.61    0.26
  -6  -2  18    1.34    0.19
  -6   2 -18    1.57    0.24
   0   3  18   16.69    0.76
   0  -3  18   18.04    0.77
  -1   3  18   16.09    0.67
   1   3  18   14.63    0.68
  -1  -3  18   13.55    0.66
  -2   3  18   10.60    0.52
   2   3  18   10.59    0.55
  -2   3 -18   11.09    0.50
  -2  -3  18   11.22    0.54
  -3   3  18    4.45    0.30
  -3   3 -18    5.35    0.32
   3   3  18    5.02    0.35
  -3  -3  18    5.03    0.32
  -4   3  18    2.98    0.23
  -4  -3 -18    2.65    0.30
  -4   3 -18    3.10    0.26
  -4  -3  18    3.15    0.26
  -5   3  18    0.21    0.10
  -5  -3 -18    0.23    0.15
  -5  -3  18    0.18    0.12
  -6   3  18    0.71    0.13
  -6  -3 -18    0.64    0.18
  -6  -3  18    0.71    0.16
   0   4  18    0.10    0.11
  -1   4  18    2.75    0.25
   1   4  18    3.04    0.26
  -2   4  18    1.69    0.20
   2   4  18    2.35    0.26
  -2  -4  18    2.00    0.23
  -3   4  18    3.25    0.24
  -3  -4  18    2.87    0.26
   3   4  18    2.79    0.28
  -4   4  18    0.56    0.12
  -4  -4  18    0.35    0.13
   4   4  18    0.27    0.14
  -5   4  18    1.80    0.17
  -5  -4 -18    0.87    0.22
  -5  -4  18    1.38    0.19
  -6  -4 -18    0.79    0.22
  -6   4  18    0.50    0.10
  -6  -4  18    0.75    0.16
   0   5  18    9.47    0.50
  -1   5  18    5.84    0.37
   1   5  18    6.41    0.39
  -2   5  18    3.56    0.27
   2   5  18    3.58    0.32
  -3   5  18    4.86    0.30
  -3  -5  18    4.84    0.33
   3   5  18    4.22    0.35
  -4   5  18    1.20    0.15
   4   5  18    1.22    0.22
  -4  -5  18    1.34    0.19
  -5   5  18    0.93    0.12
  -5  -5  18    1.15    0.18
   0   6  18    0.44    0.14
  -1   6  18    1.40    0.19
   1   6  18    1.43    0.21
  -2   6  18    0.71    0.14
   2   6  18    0.62    0.18
  -3   6  18    1.72    0.19
   3   6  18    1.83    0.26
  -4   6  18    1.73    0.17
   4   6  18    1.77    0.25
   0   7  18    1.48    0.21
  -1   7  18    0.60    0.14
   1   7  18    0.72    0.17
  -2   7  18    0.54    0.13
   2   7  18    0.08    0.14
  -3   7  18    0.62    0.12
   3   7  18    0.36    0.16
   0   0  19    0.05    0.10
   0   0 -19    0.04    0.09
  -1   0 -19   25.53    1.00
  -1   0  19   24.49    1.04
   1   0 -19   25.31    0.97
   1   0  19   25.85    1.05
  -2   0  19    4.25    0.29
  -2   0 -19    4.15    0.28
   2   0  19    3.80    0.30
  -3   0  19   12.42    0.60
  -3   0 -19   12.84    0.60
  -4   0  19    4.28    0.30
  -4   0 -19    3.95    0.30
  -5   0  19    0.90    0.16
  -5   0 -19    0.73    0.17
  -6   0 -19   -0.08    0.12
  -6   0  19    0.07    0.10
   0   1 -19    5.38    0.29
   0  -1 -19    5.10    0.31
   0   1  19    5.30    0.34
   0  -1  19    5.97    0.36
   1   1 -19    4.40    0.25
  -1  -1 -19    4.56    0.30
  -1   1  19    4.97    0.32
   1  -1  19    4.12    0.31
   1  -1 -19    4.70    0.28
   1   1  19    4.66    0.33
  -1  -1  19    4.82    0.32
  -1   1 -19    4.74    0.28
  -2   1  19    3.53    0.26
  -2  -1 -19    2.87    0.26
   2   1  19    2.88    0.26
  -2   1 -19    2.76    0.23
  -2  -1  19    2.59    0.25
  -3  -1 -19    7.10    0.43
  -3   1  19    7.46    0.42
  -3   1 -19    8.35    0.43
  -3  -1  19    8.26    0.44
  -4  -1 -19    5.32    0.37
  -4   1  19    5.56    0.34
  -4  -1  19    5.23    0.34
  -4   1 -19    5.05    0.34
  -5   1  19    4.08    0.30
  -5  -1 -19    4.56    0.36
  -5  -1  19    4.48    0.32
  -5   1 -19    5.07    0.35
  -6   1  19    2.08    0.22
  -6  -1 -19    1.81    0.27
  -6  -1  19    2.00    0.24
  -6   1 -19    1.49    0.23
   0   2  19   12.92    0.62
   0   2 -19   13.39    0.55
   0  -2  19   12.49    0.61
  -1   2  19    2.35    0.23
   1  -2  19    2.33    0.24
   1   2 -19    2.04    0.15
  -1   2 -19    1.90    0.18
   1   2  19    1.88    0.22
  -1  -2  19    1.63    0.21
  -2   2  19    8.08    0.43
  -2  -2 -19    7.21    0.44
   2   2  19    8.13    0.46
  -2  -2  19    7.84    0.44
  -2   2 -19    8.58    0.42
  -3   2  19    2.80    0.24
  -3  -2 -19    2.45    0.26
   3   2  19    1.89    0.24
  -3  -2  19    2.74    0.25
  -3   2 -19    2.27    0.22
  -4   2  19    0.54    0.13
  -4  -2 -19    0.30    0.16
  -4   2 -19    0.40    0.14
  -4  -2  19    0.49    0.14
  -5  -2 -19    1.34    0.24
  -5   2  19    1.59    0.19
  -5   2 -19    1.58    0.23
  -5  -2  19    1.71    0.21
  -6   2  19    0.08    0.09
  -6  -2 -19   -0.03    0.14
  -6   2 -19    0.21    0.15
  -6  -2  19   -0.18    0.10
   0   3  19    4.98    0.33
  -1   3  19    2.91    0.25
  -1  -3  19    3.26    0.27
   1   3  19    2.94    0.27
  -2   3  19    6.04    0.35
   2   3  19    5.91    0.38
  -2  -3  19    5.42    0.36
  -2   3 -19    5.33    0.33
  -3  -3 -19    2.64    0.29
  -3   3  19    2.86    0.24
  -3  -3  19    2.81    0.28
  -3   3 -19    2.90    0.25
   3   3  19    3.25    0.29
  -4   3  19    1.97    0.21
  -4  -3 -19    2.04    0.27
  -4   3 -19    1.97    0.24
  -4  -3  19    2.45    0.24
  -5  -3 -19    1.45    0.24
  -5   3  19    1.13    0.16
  -5  -3  19    1.43    0.20
  -6  -3 -19    0.50    0.19
  -6   3  19    0.23    0.10
  -6  -3  19    0.36    0.13
   0   4  19    3.74    0.30
  -1   4  19    7.06    0.41
  -1  -4  19    7.11    0.42
   1   4  19    7.54    0.43
  -2   4  19    3.73    0.28
   2   4  19    3.56    0.31
  -2  -4  19    3.56    0.29
  -3   4  19    1.12    0.16
   3   4  19    1.03    0.20
  -3  -4  19    1.02    0.17
  -4   4  19    0.82    0.14
  -4  -4 -19    0.71    0.20
  -4  -4  19    0.89    0.17
  -5  -4 -19    0.07    0.15
  -5   4  19    0.17    0.09
  -5  -4  19    0.10    0.11
   0   5  19    2.74    0.28
  -1   5  19    2.62    0.26
   1   5  19    1.70    0.23
  -2   5  19    1.18    0.17
   2   5  19    1.49    0.23
  -3   5  19    1.53    0.18
   3   5  19    1.81    0.25
  -3  -5  19    1.59    0.22
  -4   5  19    1.44    0.17
  -4  -5  19    1.26    0.20
   4   5  19    1.31    0.23
  -5   5  19    0.70    0.12
  -5  -5 -19    0.35    0.18
  -5  -5  19    0.90    0.17
   0   6  19    3.92    0.32
  -1   6  19    0.41    0.14
   1   6  19    0.92    0.18
  -2   6  19    3.78    0.28
   2   6  19    3.21    0.32
  -3   6  19    0.03    0.09
   3   6  19    0.17    0.15
  -4   6  19    0.15    0.08
   4   6  19    0.16    0.15
   0   7  19    0.13    0.12
  -1   7  19    0.15    0.12
   1   7  19    0.17    0.14
  -2   7  19    0.78    0.15
   2   7  19    0.87    0.20
   0   0 -20    0.27    0.11
   0   0  20    0.37    0.13
  -1   0  20    5.76    0.36
   1   0  20    5.58    0.36
  -1   0 -20    5.22    0.32
   1   0 -20    5.23    0.29
  -2   0  20    3.99    0.30
   2   0  20    3.60    0.31
  -2   0 -20    3.89    0.28
  -3   0 -20    1.84    0.23
  -3   0  20    2.20    0.25
  -4   0 -20    0.17    0.14
  -4   0  20    0.07    0.11
  -5   0 -20    0.94    0.19
  -5   0  20    1.07    0.18
  -6   0  20    0.64    0.15
  -6   0 -20    0.59    0.17
   0  -1  20   27.11    1.11
   0  -1 -20   27.27    1.06
   0   1 -20   26.20    1.03
   0   1  20   26.64    1.10
  -1  -1 -20   13.72    0.61
   1   1 -20   13.62    0.56
  -1   1  20   14.15    0.64
   1  -1  20   14.12    0.65
   1  -1 -20   12.93    0.58
  -1   1 -20   12.56    0.58
  -1  -1  20   13.33    0.64
   1   1  20   13.39    0.65
  -2  -1 -20    6.79    0.39
  -2   1  20    6.64    0.38
  -2   1 -20    6.43    0.36
  -2  -1  20    5.40    0.37
   2   1  20    5.55    0.38
  -3   1  20    6.99    0.40
  -3  -1 -20    6.76    0.41
  -3  -1  20    6.48    0.40
  -3   1 -20    6.69    0.39
  -4  -1 -20    0.32    0.14
  -4   1  20    0.33    0.13
  -4   1 -20    0.16    0.14
  -4  -1  20    0.21    0.13
  -5  -1 -20    0.43    0.17
  -5   1  20    0.31    0.13
  -5   1 -20    0.39    0.15
  -5  -1  20    0.24    0.13
  -6  -1 -20    0.23    0.16
  -6   1  20    0.27    0.12
  -6  -1  20    0.10    0.11
  -6   1 -20    0.19    0.14
   0   2  20    4.06    0.31
   0   2 -20    4.16    0.25
   0  -2  20    4.12    0.31
  -1   2  20    1.16    0.18
  -1  -2 -20    1.57    0.22
  -1   2 -20    1.60    0.18
   1   2  20    1.54    0.21
  -1  -2  20    1.61    0.21
  -2  -2 -20    4.47    0.34
  -2   2  20    5.31    0.34
  -2   2 -20    4.83    0.31
  -2  -2  20    4.72    0.34
   2   2  20    5.21    0.36
  -3   2  20    1.73    0.21
  -3  -2 -20    1.79    0.24
  -3  -2  20    1.97    0.23
  -3   2 -20    2.02    0.23
   3   2  20    2.09    0.26
  -4   2  20    3.27    0.27
  -4  -2 -20    3.49    0.32
  -4  -2  20    3.28    0.28
  -4   2 -20    3.39    0.28
  -5  -2 -20    1.09    0.21
  -5   2  20    0.92    0.16
  -5   2 -20    1.31    0.22
  -5  -2  20    1.24    0.19
  -6  -2 -20    0.82    0.20
  -6   2  20    0.80    0.15
  -6  -2  20    0.99    0.18
  -6   2 -20    1.08    0.22
   0   3  20    6.20    0.39
  -1   3  20    6.37    0.39
   1   3  20    6.17    0.40
  -1  -3  20    6.56    0.40
  -2   3  20    6.23    0.39
  -2   3 -20    6.51    0.37
  -2  -3  20    6.89    0.41
   2   3  20    6.60    0.42
  -3  -3 -20    2.54    0.30
  -3   3  20    2.66    0.24
  -3   3 -20    2.53    0.24
   3   3  20    2.84    0.27
  -3  -3  20    2.59    0.25
  -4  -3 -20    0.53    0.19
  -4   3  20    0.24    0.11
  -4  -3  20    0.43    0.14
  -4   3 -20    0.05    0.12
  -5   3  20    1.24    0.17
  -5  -3 -20    1.16    0.23
  -5  -3  20    1.07    0.18
   0   4  20    0.98    0.18
  -1   4  20    0.15    0.12
   1   4  20    0.26    0.13
  -2   4  20    1.78    0.22
   2   4  20    2.50    0.28
  -2  -4  20    1.60    0.22
  -3   4  20    3.65    0.28
   3   4  20    3.86    0.33
  -3  -4  20    4.03    0.32
  -4  -4 -20    1.37    0.26
  -4   4  20    1.56    0.19
  -4  -4  20    1.93    0.23
  -5   4  20    1.84    0.19
  -5  -4 -20    1.46    0.25
  -5  -4  20    1.85    0.23
   0   5  20    1.49    0.22
  -1   5  20    1.53    0.21
   1   5  20    1.89    0.25
  -2   5  20    1.51    0.20
   2   5  20    1.76    0.24
  -3   5  20    1.44    0.18
   3   5  20    1.53    0.23
  -4   5  20    0.63    0.13
  -4  -5  20    0.49    0.15
   0   6  20    0.85    0.18
  -1   6  20    0.28    0.13
   1   6  20    0.28    0.14
  -2   6  20    0.44    0.14
   2   6  20    0.75    0.19
  -3   6  20    0.10    0.10
   3   6  20    0.11    0.16
   0   7  20    2.40    0.28
  -1   7  20    0.21    0.13
   1   7  20    0.42    0.16
   0   0  21    0.08    0.11
   0   0 -21   -0.16    0.08
  -1   0  21   15.06    0.70
   1   0 -21   14.25    0.62
   1   0  21   14.87    0.70
  -1   0 -21   15.01    0.65
  -2   0  21    6.57    0.41
  -2   0 -21    6.87    0.39
   2   0  21    6.29    0.41
  -3   0 -21    2.56    0.27
  -3   0  21    1.79    0.23
  -4   0  21    2.73    0.26
  -4   0 -21    2.80    0.30
  -5   0  21   -0.04    0.10
  -5   0 -21    0.18    0.14
  -6   0 -21    0.32    0.15
  -6   0  21    0.27    0.12
   0   1  21    3.66    0.30
   0   1 -21    3.45    0.24
   0  -1  21    3.91    0.31
   0  -1 -21    3.43    0.26
  -1   1  21    1.93    0.23
  -1  -1 -21    1.97    0.22
   1  -1  21    2.58    0.28
   1   1 -21    2.36    0.19
  -1  -1  21    2.20    0.26
  -1   1 -21    1.85    0.20
   1  -1 -21    2.05    0.21
   1   1  21    1.87    0.24
  -2   1  21    1.29    0.20
  -2  -1 -21    1.11    0.19
  -2  -1  21    1.65    0.22
  -2   1 -21    1.62    0.20
   2   1  21    1.71    0.24
  -3  -1 -21    5.86    0.38
  -3   1  21    5.57    0.36
  -3   1 -21    4.93    0.34
  -3  -1  21    4.83    0.36
  -4  -1 -21    4.37    0.34
  -4   1  21    4.33    0.32
  -4  -1  21    3.81    0.31
  -4   1 -21    3.90    0.32
  -5  -1 -21    2.23    0.28
  -5   1  21    2.09    0.24
  -5   1 -21    1.97    0.27
  -5  -1  21    2.00    0.24
  -6   1  21    0.27    0.13
  -6  -1 -21    0.50    0.19
  -6   1 -21    0.51    0.18
  -6  -1  21    0.56    0.15
   0  -2  21    4.38    0.34
   0   2 -21    4.58    0.27
   0   2  21    4.83    0.34
  -1   2  21    2.98    0.28
  -1  -2 -21    2.66    0.28
  -1   2 -21    2.93    0.23
   1   2  21    2.72    0.27
  -1  -2  21    3.14    0.31
  -2  -2 -21    2.51    0.27
  -2   2  21    3.10    0.26
  -2  -2  21    2.48    0.28
   2   2  21    2.71    0.29
  -2   2 -21    2.76    0.24
  -3  -2 -21    1.41    0.23
  -3   2  21    1.41    0.20
  -3  -2  21    1.16    0.19
  -3   2 -21    1.45    0.20
   3   2  21    1.23    0.22
  -4   2  21    1.47    0.20
  -4  -2 -21    1.61    0.26
  -4  -2  21    1.52    0.22
  -4   2 -21    1.68    0.23
  -5   2  21    0.95    0.17
  -5  -2 -21    0.67    0.20
  -5   2 -21    0.63    0.18
  -5  -2  21    1.09    0.18
   0   3  21    0.16    0.12
  -1   3  21    1.12    0.19
  -1  -3  21    0.86    0.18
   1   3  21    0.82    0.18
  -2   3  21    0.36    0.13
  -2   3 -21    0.37    0.12
   2   3  21    0.01    0.13
  -2  -3  21    0.22    0.13
  -3   3  21    0.80    0.15
  -3  -3 -21    0.93    0.20
  -3  -3  21    0.65    0.15
  -3   3 -21    0.75    0.16
   3   3  21    0.64    0.17
  -4  -3 -21    0.02    0.15
  -4   3  21    0.17    0.11
  -4  -3  21    0.22    0.12
  -4   3 -21    0.16    0.12
  -5  -3 -21    0.75    0.21
  -5   3  21    1.09    0.17
  -5  -3  21    0.86    0.18
   0   4  21    0.28    0.14
  -1   4  21    9.80    0.53
   1   4  21    9.56    0.54
  -2   4  21    1.53    0.21
   2   4  21    1.00    0.20
  -2  -4  21    0.72    0.17
  -3   4  21    1.87    0.22
  -3  -4  21    1.66    0.23
   3   4  21    1.72    0.25
  -4  -4 -21    0.54    0.19
  -4   4  21    0.53    0.14
  -4  -4  21    0.40    0.14
   0   5  21    0.12    0.13
  -1   5  21    2.69    0.28
   1   5  21    3.05    0.32
  -2   5  21    1.46    0.20
   2   5  21    1.27    0.22
  -3   5  21    2.29    0.24
   3   5  21    2.24    0.29
  -4   5  21    0.51    0.13
  -4  -5  21    0.55    0.17
   0   6  21    2.66    0.29
  -1   6  21    0.53    0.16
   1   6  21    0.23    0.15
  -2   6  21    0.68    0.15
   2   6  21    0.61    0.19
   0   0  22    5.18    0.37
   0   0 -22    4.81    0.30
   1   0  22    0.20    0.13
   1   0 -22    0.16    0.09
  -1   0  22    0.12    0.12
  -1   0 -22    0.24    0.11
  -2   0  22    5.68    0.39
  -2   0 -22    5.43    0.35
   2   0  22    5.69    0.43
  -3   0 -22    4.71    0.34
  -3   0  22    4.06    0.34
  -4   0 -22    1.19    0.20
  -4   0  22    1.30    0.20
  -5   0  22    2.24    0.26
  -5   0 -22    2.37    0.28
   0  -1 -22   12.31    0.58
   0  -1  22   12.46    0.64
   0   1 -22   13.15    0.57
   0   1  22   13.28    0.65
   1  -1  22    2.71    0.30
  -1  -1 -22    2.23    0.25
  -1   1  22    2.58    0.28
  -1   1 -22    2.87    0.23
   1   1  22    2.54    0.28
   1  -1 -22    2.76    0.23
  -1  -1  22    3.04    0.29
  -2  -1 -22    6.36    0.39
  -2   1  22    6.41    0.41
  -2  -1  22    6.71    0.41
   2   1  22    6.61    0.42
  -2   1 -22    6.01    0.37
  -3  -1 -22    2.41    0.28
  -3   1  22    2.06    0.25
  -3  -1  22    2.62    0.28
  -3   1 -22    2.58    0.26
  -4  -1 -22    0.12    0.13
  -4   1  22    0.08    0.12
  -4  -1  22    0.08    0.12
  -4   1 -22    0.15    0.14
  -5   1  22    0.08    0.11
  -5  -1 -22    0.03    0.15
  -5   1 -22    0.15    0.15
  -5  -1  22   -0.16    0.11
   0  -2 -22    0.62    0.16
   0   2 -22    0.65    0.13
   0   2  22    0.44    0.16
   0  -2  22    0.54    0.16
  -1  -2 -22    0.34    0.14
  -1   2  22    0.40    0.15
   1   2  22    0.49    0.15
  -1  -2  22    0.34    0.14
  -1   2 -22    0.65    0.13
  -2  -2 -22    5.70    0.39
  -2   2  22    5.65    0.39
  -2  -2  22    5.73    0.39
   2   2  22    5.52    0.40
  -2   2 -22    6.21    0.35
  -3  -2 -22    0.31    0.14
  -3   2  22    0.40    0.14
  -3   2 -22    0.33    0.14
  -3  -2  22    0.24    0.13
  -4   2  22    3.19    0.29
  -4  -2 -22    3.18    0.35
  -4  -2  22    3.59    0.31
  -4   2 -22    3.40    0.29
  -5   2  22    0.96    0.18
  -5  -2 -22    1.01    0.22
  -5  -2  22    0.96    0.20
  -5   2 -22    0.83    0.20
   0   3  22    7.78    0.47
  -1   3  22    1.63    0.22
   1   3  22    1.73    0.24
  -1  -3  22    1.50    0.23
  -2  -3 -22    3.55    0.35
  -2   3  22    3.74    0.31
   2   3  22    3.87    0.33
  -2   3 -22    3.60    0.28
  -2  -3  22    4.27    0.34
  -3  -3 -22    0.30    0.18
  -3   3  22    0.27    0.13
   3   3  22    0.25    0.14
  -3   3 -22    0.08    0.12
  -3  -3  22    0.02    0.11
  -4   3  22    0.80    0.17
  -4  -3 -22    0.88    0.21
  -4   3 -22    0.52    0.17
  -4  -3  22    0.78    0.18
   0   4  22    1.25    0.21
  -1   4  22    0.04    0.12
   1   4  22    0.29    0.14
  -2   4  22    1.08    0.19
   2   4  22    0.88    0.19
  -3   4  22    2.27    0.25
  -3  -4  22    1.95    0.25
   3   4  22    2.19    0.28
  -4  -4 -22    1.11    0.25
  -4   4  22    1.02    0.17
  -4  -4  22    1.26    0.21
   0   5  22    0.27    0.15
  -1   5  22    2.54    0.28
   1   5  22    2.54    0.29
  -2   5  22    1.61    0.21
   2   5  22    1.09    0.22
  -3   5  22    0.88    0.16
   3   5  22    0.72    0.20
   0   6  22    0.09    0.13
  -1   6  22    0.58    0.16
   1   6  22    0.55    0.17
   0   0 -23   -0.02    0.10
   0   0  23    0.16    0.14
  -1   0  23    6.21    0.41
  -1   0 -23    5.83    0.36
   1   0  23    5.72    0.41
  -2   0  23    0.54    0.16
  -2   0 -23    0.33    0.14
  -3   0 -23    1.35    0.22
  -3   0  23    1.35    0.21
  -4   0  23    0.80    0.18
  -4   0 -23    0.39    0.16
  -5   0 -23    0.42    0.18
  -5   0  23    0.41    0.14
   0  -1 -23    0.05    0.12
   0   1 -23    0.09    0.09
   0   1  23    0.02    0.12
   0  -1  23    0.14    0.13
  -1  -1 -23    2.28    0.25
   1  -1  23    2.13    0.27
  -1   1  23    2.15    0.27
  -1   1 -23    2.04    0.22
  -1  -1  23    1.82    0.25
   1  -1 -23    1.70    0.20
   1   1  23    2.06    0.26
  -2   1  23    0.88    0.18
  -2  -1 -23    0.99    0.19
   2   1  23    0.98    0.20
  -2   1 -23    1.40    0.20
  -2  -1  23    0.90    0.19
  -3  -1 -23    1.44    0.23
  -3   1  23    1.74    0.23
  -3   1 -23    1.18    0.19
  -3  -1  23    1.03    0.20
  -4  -1 -23    1.41    0.22
  -4   1  23    1.57    0.23
  -4  -1  23    1.22    0.21
  -4   1 -23    1.33    0.22
  -5  -1 -23    1.00    0.21
  -5   1  23    0.66    0.17
  -5  -1  23    0.92    0.19
  -5   1 -23    0.69    0.20
   0   2 -23    7.13    0.37
   0  -2 -23    7.56    0.42
   0  -2  23    8.08    0.48
   0   2  23    7.09    0.45
  -1  -2 -23    0.84    0.18
  -1   2  23    0.85    0.18
  -1  -2  23    0.46    0.15
   1  -2 -23    0.65    0.16
  -1   2 -23    0.71    0.14
   1   2  23    0.79    0.18
  -2  -2 -23    3.26    0.30
  -2   2  23    3.73    0.32
  -2  -2  23    3.05    0.30
   2   2  23    3.10    0.33
  -2   2 -23    2.92    0.26
  -3  -2 -23    0.81    0.20
  -3   2  23    0.84    0.18
  -3  -2  23    1.00    0.19
  -3   2 -23    0.91    0.18
  -4   2  23    0.92    0.18
  -4  -2 -23    0.91    0.21
  -4  -2  23    0.52    0.16
  -4   2 -23    0.85    0.19
   0   3  23    0.60    0.18
  -1   3  23    0.37    0.15
   1   3  23    0.28    0.15
  -1  -3  23    0.16    0.13
  -2  -3 -23    0.71    0.20
  -2   3  23    0.85    0.19
   2   3  23    0.56    0.16
  -2  -3  23    0.55    0.17
  -2   3 -23    0.74    0.15
  -3   3  23    0.48    0.16
  -3  -3 -23    0.58    0.18
   3   3  23    0.89    0.21
  -3  -3  23    0.58    0.17
  -3   3 -23    0.72    0.17
  -4   3  23    1.05    0.19
  -4  -3 -23    0.95    0.21
  -4  -3  23    1.47    0.23
  -4   3 -23    1.47    0.22
   0   4  23    0.00    0.12
  -1   4  23    4.27    0.35
   1   4  23    4.34    0.36
  -2   4  23    0.60    0.17
   2   4  23    0.85    0.19
  -3   4  23    0.42    0.15
  -3  -4 -23    0.37    0.20
  -3  -4  23    0.53    0.17
   3   4  23    0.78    0.20
   0   5  23    0.44    0.16
  -1   5  23    0.37    0.15
   1   5  23    0.63    0.19
  -2   5  23    0.25    0.14
   2   5  23    0.08    0.14
   0   0  24    0.42    0.17
   0   0 -24    0.33    0.12
  -1   0 -24    0.11    0.12
  -1   0  24    0.03    0.12
   1   0  24    0.08    0.13
  -2   0 -24    0.01    0.12
  -2   0  24    0.01    0.13
  -3   0  24    8.12    0.50
  -3   0 -24    8.54    0.48
  -4   0 -24    0.71    0.20
  -4   0  24    0.80    0.19
   0  -1  24    3.31    0.32
   0  -1 -24    3.57    0.27
   0   1 -24    3.41    0.24
   0   1  24    3.61    0.33
  -1   1  24    3.11    0.31
  -1  -1 -24    2.77    0.26
  -1  -1  24    2.74    0.30
  -1   1 -24    2.84    0.24
   1   1  24    2.68    0.31
  -2  -1 -24    5.46    0.36
  -2   1  24    5.35    0.39
  -2  -1  24    4.92    0.39
  -2   1 -24    5.45    0.35
  -3  -1 -24    0.73    0.18
  -3   1  24    0.43    0.16
  -3   1 -24    0.36    0.16
  -3  -1  24    0.22    0.14
  -4   1  24    0.35    0.15
  -4  -1 -24    0.19    0.16
  -4  -1  24    0.24    0.15
  -4   1 -24    0.32    0.16
   0   2  24    0.14    0.14
   0  -2 -24    0.05    0.13
  -1  -2 -24    0.64    0.18
  -1   2  24    0.62    0.18
  -1  -2  24    0.63    0.17
   1   2  24    0.70    0.19
   1  -2 -24    0.66    0.16
  -1   2 -24    0.71    0.14
  -2  -2 -24    1.34    0.22
  -2   2  24    1.27    0.22
  -2  -2  24    1.28    0.22
   2   2  24    1.57    0.24
  -2   2 -24    1.58    0.21
  -3  -2 -24    0.13    0.15
  -3   2  24   -0.11    0.10
  -3  -2  24   -0.04    0.13
  -3   2 -24    0.12    0.14
  -4   2  24    1.84    0.25
  -4  -2 -24    1.64    0.27
  -4  -2  24    1.47    0.23
  -4   2 -24    1.34    0.23
   0   3  24    1.58    0.24
  -1  -3 -24    0.34    0.17
  -1   3  24    0.26    0.15
   1   3  24    0.56    0.18
  -2  -3 -24    0.75    0.20
  -2   3  24    0.83    0.18
  -2   3 -24    0.98    0.18
  -2  -3  24    0.76    0.19
   2   3  24    0.69    0.19
  -3  -3 -24    0.60    0.20
  -3   3  24    0.39    0.15
  -3  -3  24    0.70    0.18
  -3   3 -24    0.58    0.16
   0   4  24    0.32    0.16
  -1   4  24    0.67    0.18
   1   4  24    0.80    0.20
  -2   4  24    0.07    0.13
   2   4  24    0.19    0.16
   0   5  24    0.71    0.19
   0   0 -25   -0.02    0.10
   0   0  25    0.04    0.14
  -1   0 -25    4.60    0.32
  -1   0  25    5.02    0.39
   1   0  25    4.88    0.40
  -2   0  25    1.17    0.22
  -2   0 -25    1.20    0.20
  -3   0 -25    0.48    0.17
  -3   0  25    0.46    0.17
   0  -1  25   -0.09    0.12
   0  -1 -25   -0.06    0.10
   0   1  25    0.00    0.12
  -1   1  25    0.64    0.18
  -1  -1 -25    0.60    0.15
  -1   1 -25    0.35    0.13
   1   1  25    0.65    0.19
  -1  -1  25    0.37    0.17
  -2  -1 -25    1.84    0.25
  -2   1  25    1.31    0.24
  -2  -1  25    1.23    0.22
  -2   1 -25    1.64    0.22
  -3   1  25    0.20    0.14
  -3  -1 -25    0.41    0.16
  -3  -1  25    0.06    0.14
  -3   1 -25    0.23    0.14
   0   2  25    5.78    0.42
   0  -2 -25    6.06    0.38
  -1  -2 -25    0.08    0.14
  -1   2  25   -0.11    0.12
  -1   2 -25    0.07    0.10
   1   2  25    0.00    0.13
  -1  -2  25    0.13    0.13
  -2  -2 -25    0.84    0.19
  -2   2  25    0.87    0.19
  -2   2 -25    0.92    0.18
   2   2  25    0.88    0.21
  -2  -2  25    0.81    0.21
  -3  -2 -25    0.43    0.16
  -3   2  25    0.28    0.15
  -3  -2  25    0.01    0.13
  -3   2 -25    0.37    0.15
   0  -3 -25   -0.03    0.14
   0   3  25    0.24    0.15
  -1   3  25    0.31    0.15
  -1  -3 -25    0.06    0.16
   1   3  25    0.16    0.15
  -2  -3 -25    0.41    0.19
  -2   3  25    0.34    0.16
  -2  -3  25    0.21    0.14
   2   3  25    0.23    0.17
   0   4  25   -0.03    0.13
  -1   4  25    2.53    0.30
   1   4  25    2.85    0.34
   0   0  26    0.02    0.15
  -1   0  26    0.28    0.16
  -1   0 -26    0.38    0.14
  -2   0  26    1.90    0.27
  -2   0 -26    2.42    0.27
   0   1  26    1.17    0.23
   0  -1  26    1.27    0.24
   0  -1 -26    1.24    0.19
  -1   1  26    1.14    0.23
  -1  -1 -26    1.38    0.21
   1   1  26    0.92    0.21
  -1   1 -26    0.91    0.17
  -1  -1  26    0.98    0.22
  -2   1  26    2.24    0.29
  -2  -1 -26    1.83    0.25
  -2  -1  26    1.78    0.27
  -2   1 -26    1.86    0.24
   0  -2 -26   -0.06    0.12
   0   2  26    0.04    0.13
  -1   2  26    0.13    0.15
  -1  -2 -26    0.44    0.16
   1   2  26    0.30    0.16
  -1  -2  26    0.19    0.15
  -1   2 -26    0.11    0.12
  -2   2  26    0.80    0.20
  -2  -2 -26    0.84    0.20
  -2  -2  26    0.57    0.18
  -2   2 -26    0.69    0.17
   0   3  26    0.65    0.20
   0  -3 -26    0.76    0.20
  -1   3  26    0.80    0.20
  -1  -3 -26    0.64    0.19
   1   3  26    0.76    0.21
   0   0  27    0.34    0.17
  -1   0  27    4.27    0.40
  -1   0 -27    3.91    0.31
   0   1  27    0.17    0.17
  -1  -1 -27    0.03    0.12
  -1   1  27    0.01    0.13
  -1   1 -27    0.02    0.12
  -1  -1  27   -0.02    0.13
   1   1  27   -0.03    0.13
   0   0   0    0.00    0.00
;
_shelx_hkl_checksum     6411
_shelx_res_file
;
    shelx.res created by SHELXL-2014/7
TITL as25 in P -1
CELL  0.71073   7.9048   8.7521  22.7094   90.000   90.000   90.000
ZERR     4.00   0.0002   0.0002   0.0005    0.000    0.000    0.000
LATT  -1
SYMM  1/2 - X, - Y, 1/2 + Z
SYMM  1/2 + X, 1/2 - Y, - Z
SYMM  - X, 1/2 + Y, 1/2 - Z
SFAC  C    H    O    I
UNIT  48 60 28 4
MERG   2
FMAP   2
PLAN   5
ACTA
BOND   $H
CONF
L.S.  18
WGHT    0.029900    0.356300
FVAR       0.14782
I     4    0.555295    0.373190    0.490322    11.00000    0.13341    0.09726 =
         0.08248    0.01067    0.02704   -0.01951
O1    3    0.508983    0.980310    0.316645    11.00000    0.06045    0.09219 =
         0.08689    0.01489   -0.00506   -0.00910
O2    3    0.707984    1.128996    0.278191    11.00000    0.12625    0.12680 =
         0.16907    0.04505    0.01195   -0.04761
O3    3    0.863008    0.845624    0.373648    11.00000    0.04802    0.07407 =
         0.06062   -0.01162    0.00037   -0.01225
O4    3    0.863669    0.761546    0.280341    11.00000    0.07995    0.11390 =
         0.05785   -0.01348    0.01632   -0.02186
O5    3    0.807825    0.516278    0.389563    11.00000    0.05856    0.07634 =
         0.04607   -0.01020   -0.00673    0.00515
O6    3    1.034410    0.499818    0.447474    11.00000    0.07465    0.14615 =
         0.09186   -0.02644   -0.03033    0.02071
O7    3    0.421788    0.809809    0.419343    11.00000    0.04910    0.10528 =
         0.07025   -0.00530    0.01134    0.00043
C1    1    0.567197    0.585054    0.448326    11.00000    0.06856    0.08079 =
         0.04164   -0.00555    0.00581   -0.00951
C2    1    0.429090    0.667006    0.443234    11.00000    0.06589    0.10213 =
         0.05029   -0.01372    0.01690   -0.01827
AFIX  43
H2    2    0.328658    0.624586    0.456933    11.00000   -1.20000
AFIX   0
C3    1    0.582968    0.883403    0.411545    11.00000    0.05580    0.08479 =
         0.05526   -0.02044    0.00202   -0.00583
AFIX  13
H3    2    0.626387    0.913641    0.450249    11.00000   -1.20000
AFIX   0
C4    1    0.704899    0.770081    0.384263    11.00000    0.04267    0.06923 =
         0.04226   -0.01097   -0.00244   -0.00699
AFIX  13
H4    2    0.658519    0.733444    0.346817    11.00000   -1.20000
AFIX   0
C5    1    0.733469    0.636111    0.424756    11.00000    0.05899    0.07691 =
         0.03682   -0.01103   -0.00185   -0.01078
AFIX  13
H5    2    0.809503    0.664681    0.457014    11.00000   -1.20000
AFIX   0
C6    1    0.554306    1.024062    0.375588    11.00000    0.06764    0.07301 =
         0.10688   -0.01074    0.00760    0.00140
AFIX  23
H6A   2    0.464321    1.084590    0.392886    11.00000   -1.20000
H6B   2    0.656388    1.085540    0.374887    11.00000   -1.20000
AFIX   0
C7    1    0.593115    1.040293    0.271134    11.00000    0.06263    0.08584 =
         0.11757    0.04145    0.00363    0.00706
C8    1    0.534866    0.975573    0.213951    11.00000    0.10190    0.17408 =
         0.08604    0.05672   -0.00753    0.00133
AFIX 137
H8A   2    0.549681    0.866707    0.214259    11.00000   -1.50000
H8B   2    0.599976    1.019040    0.182443    11.00000   -1.50000
H8C   2    0.417404    0.999264    0.208301    11.00000   -1.50000
AFIX   0
C9    1    0.930782    0.830169    0.318963    11.00000    0.05202    0.06548 =
         0.06453    0.00217    0.01007    0.00205
C10   1    1.094940    0.912415    0.315592    11.00000    0.05914    0.09240 =
         0.10914    0.00678    0.01725   -0.00996
AFIX 137
H10A  2    1.079892    1.006586    0.294559    11.00000   -1.50000
H10B  2    1.176192    0.850016    0.295374    11.00000   -1.50000
H10C  2    1.134795    0.933780    0.354666    11.00000   -1.50000
AFIX   0
C11   1    0.961097    0.461704    0.404323    11.00000    0.05752    0.08372 =
         0.05477    0.00505    0.00262    0.00146
C12   1    1.019804    0.348310    0.360545    11.00000    0.08577    0.11615 =
         0.08370   -0.01299    0.00981    0.02333
AFIX 137
H12A  2    1.112984    0.291542    0.376557    11.00000   -1.50000
H12B  2    1.055562    0.400167    0.325436    11.00000   -1.50000
H12C  2    0.928959    0.279638    0.351236    11.00000   -1.50000
AFIX   0
HKLF 4
REM  as25 in P -1
REM R1 =  0.0282 for    2456 Fo > 4sig(Fo)  and  0.0338 for all    2818 data
REM    184 parameters refined using      0 restraints
END
WGHT      0.0299      0.3563
REM Highest difference peak  0.278,  deepest hole -0.578,  1-sigma level  0.052
Q1    1   0.4763  0.3799  0.4649  11.00000  0.05    0.28
Q2    1   0.5572  0.4643  0.5091  11.00000  0.05    0.20
Q3    1   0.7277  1.0976  0.2696  11.00000  0.05    0.16
Q4    1   0.5910  1.1679  0.2728  11.00000  0.05    0.15
Q5    1   1.1990  0.4004  0.3448  11.00000  0.05    0.15
;
_shelx_res_checksum     91954
data_New_Global_Publ_Block
_journal_date_recd_electronic     2014-11-21
_journal_date_accepted     2014-11-24
_journal_name_full     'Acta Crystallographica, Section E'
_journal_year     2015
_journal_volume     71
_journal_issue      1
_journal_page_first     o53
_journal_page_last     o54
_journal_paper_category     HO
_journal_paper_doi     10.1107/S205698901402564X
_journal_coeditor_code     HB7323
_publ_contact_author_name     'Julio Zukerman-Schpector'
_publ_contact_author_address
;
Departmento de Qu\'imica
Universidade Federal de S\~ao Carlos,
13565-905 S\~ao Carlos
SP
Brazil
;
_publ_contact_author_email     'julio@power.ufscar.br'
_publ_contact_author_fax     '551633518350'
_publ_contact_author_phone     '551633518208'
_publ_section_title
;\
Crystal structure of
[(2<i>R</i>,3<i>R</i>,4<i>S</i>)-3,4-bis(acetyloxy)-5-iodo-3,4-dihydro-\
2<i>H</i>-pyran-2-yl]methyl acetate
;
loop_
    _publ_author_name
    _publ_author_footnote
    _publ_author_address
    'Zukerman-Schpector, Julio' .
;
Departmento de Qu\'imica
Universidade Federal de S\~ao Carlos,
13565-905 S\~ao Carlos
SP
Brazil
;
    'Caracelli, Ignez' .
;
Departmento de F\'isica
Universidade Federal de S\~ao Carlos,
13565-905 S\~ao Carlos
SP
Brazil
;
    'Stefani, H\'elio A.' .
;
Departamento de Farm\'acia,
Faculdade de Ci\^encias Farmac\^euticas,
Universidade de S\~ao Paulo,
S\~ao Paulo-SP
Brazil
;
    'Shamim, Anwar' .
;
Instituto de Qu\'imica
Universidade de S\~ao Paulo,
S\~ao Paulo-SP
Brazil
;
    'Tiekink, Edward R.T.' .
;
Department of Chemistry, University of Malaya,
50603 Kuala Lumpur,
Malaysia
;
_publ_section_synopsis
;
(type here to add)
;
