# Supplementary material for: Crystal structure of [(2R,3R,4S)-3,4-bis(acet­yloxy)-5-iodo-3,4-di­hydro-2H-pyran-2-yl]methyl acetate
Source: Acta Crystallogr E Crystallogr Commun. 2015 Jan 1;71(Pt 1):o53–4. doi: 10.1107/S205698901402564X (PMC4331918; doi:10.1107/S205698901402564X)
Supplement: Supplementary file 2 [file e-71-00o53-Isup2.hkl]

#
# h,k,l, Fc-squared, Fo-squared, sigma(Fo-squared), status flag
#
data_I
_shelx_title ' as25 in P -1'
_shelx_refln_list_code          4
_shelx_F_calc_maximum      225.08
_exptl_crystal_F_000       784.00
_reflns_d_resolution_high  0.8295

loop_
 _space_group_symop_operation_xyz
 'x, y, z'
 '-x+1/2, -y, z+1/2'
 'x+1/2, -y+1/2, -z'
 '-x, y+1/2, -z+1/2'

_cell_length_a     7.9048
_cell_length_b     8.7521
_cell_length_c    22.7094
_cell_angle_alpha  90.000
_cell_angle_beta   90.000
_cell_angle_gamma  90.000

_shelx_F_squared_multiplier     1.000

loop_
 _refln_index_h
 _refln_index_k
 _refln_index_l
 _refln_F_squared_calc
 _refln_F_squared_meas
 _refln_F_squared_sigma
 _refln_observed_status
   2   0   0      50660.41      42896.09      2060.33 o
   4   0   0        200.93        195.72         6.80 o
   8   0   0        220.99        209.15        11.90 o
   1   1   0        710.48        717.09        13.21 o
   2   1   0      17780.32      17669.38       357.40 o
   3   1   0        570.67        563.46        12.33 o
   4   1   0       4298.75       4620.56        81.23 o
   5   1   0        573.04        602.87        10.68 o
   6   1   0         49.80         56.37         5.49 o
   7   1   0         16.18         12.36         2.16 o
   8   1   0         25.89         13.98         2.58 o
   9   1   0          8.67         11.79         2.64 o
   0   2   0       3585.46       3761.30        93.52 o
   1   2   0       6062.50       6164.95       108.35 o
   2   2   0       4288.30       4357.30       153.31 o
   3   2   0       4239.09       4578.29        92.92 o
   4   2   0       1673.09       1687.73        30.48 o
   5   2   0         34.68         44.12         4.24 o
   6   2   0         83.98         81.55         2.98 o
   7   2   0        102.19        112.61         4.12 o
   8   2   0          0.90          2.30         1.88 o
   9   2   0          7.83         10.96         2.38 o
   1   3   0          2.29          0.96         0.98 o
   2   3   0        353.67        352.82         8.54 o
   3   3   0       3735.25       3594.76        73.17 o
   4   3   0         83.33         69.66         3.60 o
   5   3   0       1885.01       1941.21        41.13 o
   6   3   0        376.66        387.74        15.56 o
   7   3   0          0.68         -0.39         3.19 o
   8   3   0          9.25          2.85         3.39 o
   9   3   0          0.97          5.27         5.49 o
   0   4   0       8605.44       8852.64       218.76 o
   1   4   0         16.69         14.73         1.19 o
   2   4   0       2342.17       2283.15        71.97 o
   3   4   0          1.92          3.66         1.59 o
   4   4   0          1.31          3.63         2.53 o
   5   4   0        248.65        240.55         9.38 o
   6   4   0        384.34        390.93        10.99 o
   7   4   0         85.75        103.37         7.42 o
   8   4   0          8.84          5.99         6.64 o
   1   5   0        199.63        192.19         5.62 o
   2   5   0       2340.20       2355.97        60.51 o
   3   5   0       1497.95       1448.07        31.44 o
   4   5   0       1196.27       1194.44        32.85 o
   5   5   0        447.56        398.06        11.18 o
   6   5   0        191.77        179.62         9.22 o
   7   5   0         25.38         23.55         7.55 o
   8   5   0          5.74          5.29         3.71 o
   0   6   0        749.47        794.03        30.66 o
   1   6   0       2357.34       2338.41        60.03 o
   2   6   0         91.34        111.73         5.82 o
   3   6   0        626.08        602.96        14.97 o
   4   6   0          1.89          4.15         2.35 o
   5   6   0        147.21        149.50         8.09 o
   6   6   0          1.09          6.63         5.03 o
   7   6   0         18.38         18.02         4.29 o
   1   7   0        109.61        110.50         5.47 o
   2   7   0         17.57         13.27         4.58 o
   3   7   0         10.77          9.61         4.58 o
   4   7   0         25.92         15.30         3.71 o
   5   7   0         28.66         28.46         4.53 o
   6   7   0         19.21         10.53         5.95 o
   7   7   0          0.26          0.46         5.95 o
   0   8   0        879.10        947.34        37.07 o
   1   8   0         21.16         18.71         3.06 o
   2   8   0        100.74         97.94         9.15 o
   3   8   0          6.10          4.12         4.58 o
   4   8   0         41.80         38.90         6.86 o
   5   8   0          5.94          1.37         4.58 o
   6   8   0          0.05         -1.37         5.03 o
   1   9   0          7.19          1.37         4.12 o
   2   9   0        118.66        156.06        11.90 o
   3   9   0         40.78         34.32         6.86 o
   4   9   0         34.08         46.68         8.24 o
   0  10   0          6.87         11.90         5.03 o
   1  10   0         93.11        127.68        11.44 o
   2  10   0          0.83         -3.66         4.58 o
   3  10   0          5.45          4.12         5.49 o
   1   0   1        837.70        874.39        12.95 o
   2   0   1       8411.09       8131.66       116.24 o
   3   0   1       1363.54       1455.00        21.30 o
   4   0   1       7424.77       7568.43       118.13 o
   5   0   1        132.26        133.81         4.57 o
   6   0   1       1152.48       1084.64        41.19 o
   7   0   1        109.78        115.09        10.07 o
   8   0   1          0.12         -0.92         2.27 o
   9   0   1          4.62          5.95         3.89 o
  -9   1   1          8.58          6.95         2.40 o
  -8   1   1         11.97         18.76         2.65 o
  -7   1   1         32.62         35.70         2.61 o
  -6   1   1         65.33         60.88         3.37 o
  -5   1   1        556.16        576.16        11.32 o
  -4   1   1        681.16        718.11        13.33 o
  -3   1   1        299.22        332.03         8.18 o
  -2   1   1       9968.73       9945.61       170.47 o
  -1   1   1       4424.07       4385.73        82.21 o
   0   1   1        743.40        678.76        14.00 o
   1   1   1       4971.35       4948.51        73.75 o
   2   1   1       9363.80       9392.13       196.67 o
   3   1   1        356.81        379.28         7.26 o
   4   1   1        662.73        691.50        13.44 o
   5   1   1        553.59        567.48        11.44 o
   6   1   1         83.81         84.66         4.35 o
   7   1   1         30.21         38.18         5.72 o
   8   1   1          8.13         11.89         2.49 o
   9   1   1          7.02          6.05         2.56 o
  -9   2   1          1.29         -0.28         1.59 o
  -8   2   1          2.53          1.21         1.83 o
  -7   2   1        197.54        185.38         5.37 o
  -6   2   1          9.74         11.79         1.51 o
  -5   2   1       1138.58       1210.30        20.29 o
  -4   2   1       1466.64       1602.69        33.28 o
  -3   2   1      10654.03      11041.31       375.27 o
  -2   2   1       3627.30       3511.56       125.40 o
  -1   2   1       4998.13       4928.69        93.62 o
   0   2   1       3035.61       3011.41        61.39 o
   1   2   1       4549.86       4382.48        71.62 o
   2   2   1       3542.32       3562.41        72.13 o
   3   2   1      10350.13      10604.89       185.59 o
   4   2   1       1456.08       1596.27        25.86 o
   5   2   1       1210.55       1256.54        26.59 o
   6   2   1          9.98         13.86         2.21 o
   7   2   1        178.93        174.97         6.04 o
   8   2   1          2.72          0.24         1.79 o
   9   2   1          1.29          3.23         1.90 o
  -9   3   1          9.44          7.53         3.84 o
  -8   3   1         19.56         19.49         4.29 o
  -7   3   1         46.68         53.24         4.24 o
  -6   3   1         20.74         20.96         3.32 o
  -5   3   1          6.78          2.89         2.19 o
  -4   3   1        669.65        695.31        18.93 o
  -3   3   1        733.91        723.55        29.29 o
  -2   3   1       5870.19       5878.08       193.59 o
  -1   3   1      16772.33      16924.18       418.90 o
   0   3   1       7748.86       7787.29       122.55 o
   1   3   1      17213.87      16780.12       295.70 o
   2   3   1       5464.18       5405.71        95.92 o
   3   3   1        747.50        773.64        16.99 o
   4   3   1        633.46        649.62        12.86 o
   5   3   1         12.12         12.75         3.10 o
   6   3   1         25.39         26.75         1.42 o
   7   3   1         52.35         66.12         2.38 o
   8   3   1         21.30         22.98         4.17 o
   9   3   1         10.13         14.84         5.03 o
  -8   4   1          5.62          1.97         3.63 o
  -7   4   1         13.69         14.10         4.58 o
  -6   4   1        290.88        272.36         8.71 o
  -5   4   1         13.92          6.62         4.12 o
  -4   4   1       2052.23       2080.82        52.26 o
  -3   4   1        351.15        366.06        11.81 o
  -2   4   1       3325.82       3282.97        86.73 o
  -1   4   1        359.34        361.70         7.54 o
   0   4   1        689.96        695.05        13.16 o
   1   4   1        387.54        393.25         8.62 o
   2   4   1       3292.97       3220.67        57.20 o
   3   4   1        378.35        375.40         9.60 o
   4   4   1       1965.97       1945.19        42.18 o
   5   4   1         13.38         12.58         2.62 o
   6   4   1        278.00        263.44        12.55 o
   7   4   1         12.55         17.39         3.84 o
   8   4   1          4.64          6.28         3.52 o
  -8   5   1         17.96         19.93         6.18 o
  -7   5   1         35.19         28.11         4.68 o
  -6   5   1         47.71         52.59         7.09 o
  -5   5   1         91.59         92.03         5.27 o
  -4   5   1         17.40          9.38         3.24 o
  -3   5   1        736.88        736.57        21.52 o
  -2   5   1        738.67        733.86        20.39 o
  -1   5   1       4628.24       4520.94        92.65 o
   0   5   1       1906.45       1769.33        37.08 o
   1   5   1       4611.00       4566.69        92.83 o
   2   5   1        707.37        710.12        20.39 o
   3   5   1        798.87        768.23        17.53 o
   4   5   1         17.14          9.51         2.54 o
   5   5   1         96.35         89.84         4.93 o
   6   5   1         37.14         39.57         4.68 o
   7   5   1         36.60         33.36         4.95 o
   8   5   1         16.38         14.45         4.39 o
  -7   6   1         12.38         14.00         4.36 o
  -6   6   1          6.96          4.89         4.58 o
  -5   6   1        213.02        197.76         9.22 o
  -4   6   1         51.17         49.50         4.05 o
  -3   6   1       1484.16       1475.74        40.13 o
  -2   6   1         98.24        101.66         5.33 o
  -1   6   1        354.18        325.43        15.33 o
   0   6   1          1.82          0.46         2.29 o
   1   6   1        360.88        327.08        10.68 o
   2   6   1         87.05         74.98         5.01 o
   3   6   1       1508.76       1502.92        32.49 o
   4   6   1         56.51         74.02         6.61 o
   5   6   1        203.96        206.62         9.22 o
   6   6   1          6.27          4.04         3.52 o
   7   6   1         13.77          9.17         3.96 o
  -7   7   1         11.04          6.41         5.95 o
  -6   7   1          0.44         -4.12         4.12 o
  -5   7   1         24.13         30.44         4.50 o
  -4   7   1         17.08         14.19         5.03 o
  -3   7   1         22.63         27.00         5.49 o
  -2   7   1        259.90        250.79        13.27 o
  -1   7   1        465.13        494.21        14.55 o
   0   7   1        507.04        479.17        14.24 o
   1   7   1        459.19        473.21        21.05 o
   2   7   1        256.05        224.25        13.27 o
   3   7   1         16.77         30.21         6.41 o
   4   7   1         14.37         15.96         4.58 o
   5   7   1         25.75         34.48         5.01 o
   6   7   1          0.41         -1.83         4.58 o
   7   7   1         10.74          5.95         6.41 o
  -6   8   1         34.61         32.49         8.24 o
  -4   8   1        223.99        219.67        14.64 o
  -3   8   1         84.81         79.17         8.70 o
  -2   8   1        240.75        230.20        13.73 o
  -1   8   1          9.44         11.69         2.74 o
   0   8   1          0.51          2.11         2.41 o
   1   8   1          8.26         12.36         4.12 o
   2   8   1        253.80        255.37        14.19 o
   3   8   1         84.08         78.26         8.70 o
   4   8   1        230.07        244.84        15.10 o
   5   8   1          2.78          4.12         5.49 o
   6   8   1         36.34         23.80         7.78 o
  -4   9   1          1.89         -4.58         4.58 o
  -3   9   1         45.15         53.09         7.78 o
  -2   9   1        126.19        152.40        11.90 o
  -1   9   1         32.67         35.28         4.17 o
   0   9   1        124.82        149.74        10.75 o
   1   9   1         37.68         33.87         6.41 o
   2   9   1        122.58        145.08        11.44 o
   3   9   1         44.21         34.32         6.86 o
   4   9   1          1.87          2.29         5.03 o
  -3  10   1         29.33         31.58         7.32 o
  -2  10   1          0.64         -0.92         4.58 o
  -1  10   1          6.03         10.98         5.49 o
   0  10   1          1.02          3.20         4.12 o
   1  10   1          5.20          7.78         5.03 o
   2  10   1          0.57          5.49         5.03 o
   3  10   1         28.25         30.66         7.32 o
   0   0   2      23522.37      19267.60       711.19 o
   1   0   2      12284.03      11367.28       199.30 o
   2   0   2      14164.57      13738.13       215.17 o
   3   0   2         42.97         46.79         1.58 o
   4   0   2        602.47        689.58        11.91 o
   5   0   2          0.44          1.43         1.39 o
   6   0   2        492.79        535.00        22.88 o
   7   0   2         50.82         43.07         3.88 o
   8   0   2        163.10        188.74        10.98 o
   9   0   2          0.88          6.27         2.74 o
  -9   1   2          2.11          3.74         2.13 o
  -8   1   2         14.62         17.67         2.71 o
  -7   1   2        177.41        171.18         5.25 o
  -6   1   2        329.99        312.96         9.83 o
  -5   1   2       1715.19       1798.43        36.90 o
  -4   1   2       4994.60       5092.33        87.18 o
  -3   1   2       4449.10       4493.44        61.96 o
  -2   1   2       2047.20       1926.70        31.15 o
  -1   1   2       6481.14       6321.09        97.36 o
   0   1   2        119.40        135.99         3.25 o
   1   1   2       6216.04       6063.48        97.24 o
   2   1   2       2178.37       2048.17        31.35 o
   3   1   2       4193.66       4198.14        62.21 o
   4   1   2       4765.08       4852.98        87.35 o
   5   1   2       1665.64       1745.47        32.14 o
   6   1   2        309.64        293.35        13.27 o
   7   1   2        197.29        183.28         7.10 o
   8   1   2         15.75         16.61         2.67 o
   9   1   2          2.02          4.28         2.45 o
  -9   2   2          8.53          4.50         1.90 o
  -8   2   2          0.76          2.05         1.59 o
  -7   2   2        194.92        199.83         5.58 o
  -6   2   2         98.79         98.18         3.04 o
  -5   2   2        307.11        320.33         6.64 o
  -4   2   2         50.30         49.12         3.79 o
  -3   2   2        873.51        930.37        26.37 o
  -2   2   2        291.64        298.05         8.41 o
  -1   2   2      26824.87      26875.03       468.68 o
   0   2   2        104.61         57.33         2.11 o
   1   2   2      26846.56      26868.01       467.39 o
   2   2   2        278.19        285.75         6.76 o
   3   2   2        968.58       1056.35        18.85 o
   4   2   2         41.48         39.47         2.37 o
   5   2   2        289.65        295.41         7.13 o
   6   2   2        102.62        101.97         4.43 o
   7   2   2        183.91        189.52         6.46 o
   8   2   2          0.90          1.29         2.04 o
   9   2   2          9.76          9.02         2.37 o
  -9   3   2          0.64          2.35         3.84 o
  -8   3   2         40.49         43.30         5.47 o
  -7   3   2         33.67         25.80         3.48 o
  -6   3   2         86.81         79.70         4.74 o
  -5   3   2        794.33        800.89        22.81 o
  -4   3   2       1360.76       1367.82        37.86 o
  -3   3   2       2411.36       2446.59        63.42 o
  -2   3   2       2196.15       2184.37        80.55 o
  -1   3   2       2424.97       2360.06        62.70 o
   0   3   2       1002.19       1015.42        26.05 o
   1   3   2       2439.08       2373.53        48.62 o
   2   3   2       2311.74       2265.72        39.92 o
   3   3   2       2605.81       2573.45        44.95 o
   4   3   2       1521.26       1516.71        31.17 o
   5   3   2        782.49        799.49        13.92 o
   6   3   2         90.09         72.17         2.44 o
   7   3   2         36.78         31.16         2.58 o
   8   3   2         43.86         42.66         3.01 o
   9   3   2          0.77         -0.02         3.39 o
  -8   4   2          8.59          6.67         5.72 o
  -7   4   2         22.29         28.83         3.76 o
  -6   4   2        132.78        130.99         6.16 o
  -5   4   2         11.69         13.27         3.06 o
  -4   4   2         30.89         28.83         4.58 o
  -3   4   2         79.78        108.92         6.86 o
  -2   4   2       5755.34       5751.87       195.19 o
  -1   4   2        295.32        292.19         6.86 o
   0   4   2      14134.73      13819.24       217.31 o
   1   4   2        285.48        280.71         6.10 o
   2   4   2       5952.57       6012.47       103.47 o
   3   4   2         69.29         86.37         3.95 o
   4   4   2         24.68         27.13         2.05 o
   5   4   2          8.93         14.53         2.64 o
   6   4   2        144.49        135.62         7.44 o
   7   4   2         25.43         33.99         4.82 o
   8   4   2         10.81         14.84         4.39 o
  -8   5   2          0.01         -1.14         4.81 o
  -7   5   2         34.78         29.98         5.01 o
  -6   5   2         14.68         21.98         4.36 o
  -5   5   2        355.89        337.55        10.12 o
  -4   5   2       1020.10       1032.93        28.47 o
  -3   5   2        294.67        268.83         9.54 o
  -2   5   2       1845.01       1816.73        38.12 o
  -1   5   2        187.93        194.03         5.51 o
   0   5   2         43.09         50.94         2.64 o
   1   5   2        189.26        191.83        10.07 o
   2   5   2       1801.06       1816.26        38.30 o
   3   5   2        279.02        240.04         7.48 o
   4   5   2       1007.80       1001.79        22.98 o
   5   5   2        366.28        349.82        10.04 o
   6   5   2         17.60         25.02         4.53 o
   7   5   2         39.03         31.34         4.68 o
   8   5   2          0.01          1.75         4.12 o
  -7   6   2          8.98          7.82         5.03 o
  -6   6   2         27.03         31.51         4.95 o
  -5   6   2         10.05         14.80         3.71 o
  -4   6   2        424.60        405.22        11.17 o
  -3   6   2        494.07        483.69        15.37 o
  -2   6   2         71.00         69.50         3.33 o
  -1   6   2       2543.77       2440.66        62.62 o
   0   6   2         48.89         51.26         5.03 o
   1   6   2       2484.02       2438.07        62.62 o
   2   6   2         71.82         78.97         6.18 o
   3   6   2        498.21        478.35        12.64 o
   4   6   2        403.66        385.12        11.01 o
   5   6   2          8.40          7.75         2.79 o
   6   6   2         27.27         39.69         4.95 o
   7   6   2          8.89         14.35         5.49 o
  -7   7   2          9.45         14.19         6.41 o
  -6   7   2         20.90         20.59         6.86 o
  -5   7   2         67.60         73.22         9.15 o
  -4   7   2        145.98        137.75        10.53 o
  -3   7   2        240.37        283.74        14.64 o
  -2   7   2         78.13         80.09         7.32 o
  -1   7   2        152.02        146.20         6.45 o
   0   7   2         57.38         60.14         4.36 o
   1   7   2        157.90        152.40        10.07 o
   2   7   2         66.62         60.87         7.32 o
   3   7   2        214.91        222.88        14.19 o
   4   7   2        156.01        137.24         7.92 o
   5   7   2         66.58         60.26        16.25 o
   6   7   2         19.63         16.02         5.95 o
   7   7   2          8.64          7.98         4.04 o
  -6   8   2          9.78          7.32         5.95 o
  -4   8   2          9.39          4.12         5.03 o
  -3   8   2         13.23          9.61         4.58 o
  -2   8   2        218.63        225.62        13.73 o
  -1   8   2         42.52         35.65         3.63 o
   0   8   2        494.90        509.43        18.53 o
   1   8   2         44.21         54.92         6.86 o
   2   8   2        239.04        244.39        14.19 o
   3   8   2         14.82         12.36         5.03 o
   4   8   2         10.56         13.27         5.03 o
   5   8   2         25.84         43.02         7.78 o
   6   8   2          9.46          9.15         6.41 o
  -4   9   2         33.95         37.99         7.78 o
  -3   9   2          7.10          5.49         5.03 o
  -2   9   2         24.47         28.83         6.41 o
  -1   9   2          9.17         11.55         6.86 o
   0   9   2          0.34         -0.92         3.66 o
   1   9   2          9.75         10.53         5.03 o
   2   9   2         25.43         32.95         6.41 o
   3   9   2          4.99          4.58         5.03 o
   4   9   2         36.75         27.46         6.86 o
  -2  10   2          5.24          9.61         5.49 o
  -1  10   2         56.24         65.44         8.24 o
   0  10   2          0.04         -1.83         4.12 o
   1  10   2         52.80         46.22         7.32 o
   2  10   2          5.13          6.41         5.03 o
   1   0   3       1253.98       1232.64        25.81 o
   2   0   3      10680.73      10153.30       178.20 o
   3   0   3          0.95          1.77         0.57 o
   4   0   3       5242.44       5522.75        96.91 o
   5   0   3        809.40        764.46        21.19 o
   6   0   3        330.27        348.27        16.48 o
   7   0   3        283.43        251.10         9.18 o
   8   0   3         44.94         40.99         7.55 o
   9   0   3          1.63         -1.53         2.41 o
  -9   1   3          3.44          0.54         3.32 o
  -8   1   3         12.98         18.24         2.41 o
  -7   1   3         84.20         91.27         4.59 o
  -6   1   3         96.82        108.34        11.41 o
  -5   1   3        219.49        243.89         6.74 o
  -4   1   3        747.49        747.25        13.05 o
  -3   1   3       5071.65       5158.14        72.02 o
  -2   1   3       4184.50       4343.64        63.36 o
  -1   1   3      18151.81      17459.68       276.68 o
   0   1   3      22560.05      20749.56       419.68 o
   1   1   3      18771.79      17954.21       252.06 o
   2   1   3       4374.45       4544.84        63.14 o
   3   1   3       4858.02       4960.29        72.30 o
   4   1   3        797.68        803.13        13.21 o
   5   1   3        243.64        267.11         5.46 o
   7   1   3         84.07         96.11         7.78 o
   8   1   3         13.70         16.04         2.72 o
   9   1   3          3.12          1.53         2.17 o
  -9   2   3          2.35          0.17         1.61 o
  -8   2   3          1.04          0.80         1.75 o
  -7   2   3        110.58        106.70         3.87 o
  -6   2   3        126.54        126.51         3.97 o
  -5   2   3       2009.10       2012.70        32.90 o
  -4   2   3        264.03        296.89         6.66 o
  -3   2   3       6415.09       6274.94       153.83 o
  -2   2   3        905.31        934.59        19.81 o
  -1   2   3       8752.62       8879.30       303.19 o
   0   2   3       2454.08       2603.20        65.37 o
   1   2   3       9344.40       9442.71       161.92 o
   2   2   3        936.97        951.37        19.98 o
   3   2   3       6339.98       6279.72       109.47 o
   4   2   3        286.99        317.42         5.99 o
   5   2   3       2088.04       2084.11        33.06 o
   6   2   3        126.85        120.89         9.38 o
   7   2   3         97.81         82.31         6.30 o
   8   2   3          1.28          1.37         2.05 o
   9   2   3          2.27          4.23         2.16 o
  -9   3   3          6.36          5.26         3.88 o
  -8   3   3          3.22         -1.58         3.52 o
  -7   3   3        172.17        209.65         7.73 o
  -6   3   3         42.99         43.90         4.81 o
  -5   3   3         50.99         60.68         5.49 o
  -4   3   3        130.35        125.63         5.82 o
  -3   3   3       1198.54       1337.34        32.85 o
  -2   3   3       4440.11       4577.11        91.05 o
  -1   3   3       5778.11       5845.54       137.70 o
   0   3   3       4409.82       4454.80        90.37 o
   1   3   3       5275.75       5349.54       112.47 o
   2   3   3       4294.70       4487.02        79.21 o
   3   3   3       1111.07       1212.13        22.98 o
   4   3   3        163.52        151.46         5.19 o
   5   3   3         48.36         60.93         2.53 o
   6   3   3         47.58         47.95         4.68 o
   7   3   3        159.77        188.90         6.50 o
   8   3   3          3.99          3.53         2.56 o
   9   3   3          5.41          5.95         1.95 o
  -8   4   3          6.39         10.22         4.81 o
  -7   4   3         40.34         36.42         4.28 o
  -6   4   3        201.56        186.03         7.31 o
  -5   4   3          6.35          7.01         3.06 o
  -4   4   3       2142.25       2266.75        79.17 o
  -3   4   3        734.90        725.14        24.94 o
  -2   4   3       2438.03       2397.74        49.66 o
  -1   4   3       1722.17       1795.00        36.73 o
   0   4   3        449.27        478.03         9.55 o
   1   4   3       1646.82       1740.55        36.99 o
   2   4   3       2485.10       2454.85        43.35 o
   3   4   3        696.08        704.01        13.87 o
   4   4   3       2113.86       2132.89        39.06 o
   5   4   3          7.07         10.79         1.47 o
   6   4   3        205.13        184.95         8.89 o
   7   4   3         37.19         33.60         4.68 o
   8   4   3          5.74          2.15         4.58 o
  -8   5   3         13.88         19.67         4.62 o
  -7   5   3         13.16         10.82         3.30 o
  -6   5   3        183.67        200.71         9.84 o
  -5   5   3         39.38         37.95         3.68 o
  -4   5   3        160.72        167.98         7.88 o
  -3   5   3        504.63        454.45        20.59 o
  -2   5   3       1372.51       1333.83        34.76 o
  -1   5   3       1795.46       1699.26        44.33 o
   0   5   3       2455.42       2372.03        49.15 o
   1   5   3       1872.68       1752.18        36.64 o
   2   5   3       1386.35       1351.77        28.88 o
   3   5   3        509.06        496.96        12.24 o
   4   5   3        166.84        174.16         4.87 o
   5   5   3         34.65         33.07         3.60 o
   6   5   3        176.19        194.26         9.38 o
   7   5   3         12.36         12.69         3.71 o
   8   5   3         13.92         18.98         4.53 o
  -7   6   3         28.29         18.52         7.09 o
  -6   6   3         17.28         16.89         4.36 o
  -5   6   3        356.22        351.03        17.85 o
  -4   6   3          2.34          7.65         2.46 o
  -3   6   3        786.77        760.29        22.97 o
  -2   6   3        186.06        183.32         5.84 o
  -1   6   3        398.46        392.29        19.91 o
   0   6   3        114.70        112.58         7.32 o
   1   6   3        355.43        319.61        11.33 o
   2   6   3        198.28        199.46         7.92 o
   3   6   3        829.11        817.07        18.76 o
   4   6   3          3.53          9.61         2.64 o
   5   6   3        340.43        323.28        10.21 o
   6   6   3         18.54         19.87         4.12 o
   7   6   3         26.42         25.21         5.01 o
  -7   7   3          9.22         14.64         6.86 o
  -6   7   3          3.45          0.00         5.49 o
  -5   7   3         65.09         59.95         8.70 o
  -4   7   3         20.16         15.10         5.03 o
  -3   7   3         89.91        106.63         9.15 o
  -2   7   3        291.76        289.86         9.77 o
  -1   7   3        619.82        618.76        17.62 o
   0   7   3        495.68        503.66        15.21 o
   1   7   3        602.17        600.90        25.63 o
   2   7   3        290.98        311.66        15.56 o
   3   7   3         82.85         89.24         9.15 o
   4   7   3         27.05         17.41         4.81 o
   5   7   3         74.66         72.37         7.78 o
   6   7   3          3.17          1.37         5.03 o
   7   7   3         10.04         15.48         4.36 o
  -6   8   3          9.43         14.64         7.32 o
  -4   8   3        111.40        125.85        11.44 o
  -3   8   3          6.23         15.10         5.03 o
  -2   8   3        158.96        163.09        10.98 o
  -1   8   3         16.18         16.66         3.06 o
   0   8   3          0.50         -0.92         3.20 o
   1   8   3         17.29         21.05         5.03 o
   2   8   3        168.28        176.20        12.36 o
   3   8   3          5.31          5.95         4.58 o
   4   8   3        101.70        120.82        10.98 o
   5   8   3          1.42          2.29         5.03 o
   6   8   3         10.14          8.24         6.41 o
  -4   9   3          5.99          7.78         5.49 o
  -3   9   3         34.74         41.19         7.78 o
  -2   9   3         33.73         33.41         6.86 o
  -1   9   3        100.85        103.18         6.49 o
   0   9   3        126.16        156.97        10.98 o
   1   9   3        108.81        118.53         9.61 o
   2   9   3         29.27         43.48         6.86 o
   3   9   3         31.24         32.04         6.86 o
   4   9   3          5.55          0.92         4.58 o
  -2  10   3          9.92         17.85         5.95 o
  -1  10   3         11.09         17.85         5.03 o
   0  10   3          3.64         11.90         5.03 o
   1  10   3          9.67         10.07         5.03 o
   2  10   3          9.75         13.27         5.49 o
   0   0   4       8365.99       7995.48       215.55 o
   1   0   4        120.23        117.82         3.15 o
   2   0   4      10119.66      10350.38       209.61 o
   3   0   4         99.45         96.31         2.58 o
   4   0   4         71.30         68.31         3.04 o
   5   0   4        110.27         80.26         7.55 o
   6   0   4        248.17        276.58        16.48 o
   7   0   4          3.05          0.18         2.28 o
   8   0   4          6.60         10.27         2.86 o
   9   0   4          0.42          0.61         2.17 o
  -9   1   4          3.70          2.21         2.19 o
  -8   1   4          6.70          7.54         1.93 o
  -7   1   4        145.11        154.91         5.92 o
  -6   1   4        440.95        453.65        11.47 o
  -5   1   4        999.85       1001.07        19.61 o
  -4   1   4       1927.91       2006.82        30.78 o
  -3   1   4       6429.91       6775.12        97.20 o
  -2   1   4       6923.35       6737.34       105.09 o
  -1   1   4       3498.38       3370.44        76.83 o
   0   1   4      20597.88      19996.27       346.91 o
   1   1   4       3130.71       3049.13        44.67 o
   2   1   4       6707.92       6755.66       117.43 o
   3   1   4       6553.58       6887.05        97.40 o
   4   1   4       1727.49       1802.77        34.67 o
   5   1   4       1108.96       1116.46        28.21 o
   7   1   4        164.53        189.93        10.53 o
   8   1   4          7.34         14.38         2.76 o
   9   1   4          4.04          0.90         2.59 o
  -9   2   4         16.25         14.31         3.05 o
  -8   2   4         11.23         10.50         1.82 o
  -7   2   4          4.19          6.58         3.28 o
  -6   2   4         48.20         40.75         2.14 o
  -5   2   4         50.69         46.90         4.14 o
  -4   2   4        115.42        112.76         3.50 o
  -3   2   4       3413.68       3633.25        65.95 o
  -2   2   4        492.28        506.48        11.27 o
  -1   2   4      22725.43      22108.19       488.45 o
   0   2   4          4.82          2.55         1.37 o
   1   2   4      23437.71      23371.09       444.28 o
   2   2   4        506.84        514.68        11.52 o
   3   2   4       3653.30       3899.96        66.29 o
   4   2   4        124.28        122.88         3.10 o
   5   2   4         49.03         46.28         2.19 o
   6   2   4         39.97         30.14         4.12 o
   7   2   4          9.44         15.85         3.71 o
   8   2   4         12.18         10.46         2.37 o
   9   2   4         18.83         18.61         5.90 o
  -9   3   4          0.06          2.47         3.89 o
  -8   3   4          5.11          2.47         2.81 o
  -7   3   4         69.44         68.31         9.38 o
  -6   3   4        203.18        206.14         9.06 o
  -5   3   4        432.98        447.36        14.07 o
  -4   3   4       2350.18       2400.23        59.05 o
  -3   3   4       3491.39       3551.32       111.44 o
  -2   3   4       1378.23       1358.53        22.53 o
  -1   3   4       2934.83       2937.26        60.60 o
   0   3   4         61.42         60.41         4.12 o
   1   3   4       3101.98       2998.55        60.77 o
   2   3   4       1148.09       1126.65        22.59 o
   3   3   4       3535.80       3531.45        62.45 o
   4   3   4       2282.90       2294.36        41.80 o
   5   3   4        400.98        408.38         9.23 o
   6   3   4        183.65        194.30         8.57 o
   7   3   4         64.89         69.11         5.93 o
   8   3   4          4.00          2.49         1.90 o
   9   3   4          0.02          1.82         1.90 o
  -8   4   4        101.30        110.66         8.53 o
  -7   4   4          1.62          1.20         2.88 o
  -6   4   4         66.56         85.87         6.77 o
  -5   4   4        181.37        176.43        10.98 o
  -4   4   4        518.01        505.25        21.97 o
  -3   4   4        708.20        686.94        19.42 o
  -2   4   4       2150.61       2181.55        43.06 o
  -1   4   4        203.55        212.26         5.54 o
   0   4   4       9641.02       9624.46       238.98 o
   1   4   4        205.07        202.32         7.11 o
   2   4   4       1999.57       2017.97        37.52 o
   3   4   4        703.07        698.39        13.71 o
   4   4   4        514.12        516.37        12.85 o
   5   4   4        181.01        172.14         4.99 o
   6   4   4         73.11         92.34         6.77 o
   7   4   4          1.46          2.62         1.57 o
   8   4   4        102.67        109.07         9.84 o
  -8   5   4          1.09          1.77         3.84 o
  -7   5   4         40.34         35.49         6.32 o
  -6   5   4        130.13        123.56         7.77 o
  -5   5   4        232.55        200.45        12.36 o
  -4   5   4        518.48        557.76        17.15 o
  -3   5   4        997.46        988.38        26.86 o
  -2   5   4        329.10        308.69         9.77 o
  -1   5   4        419.29        428.20        12.43 o
   0   5   4         12.05         16.02         3.66 o
   1   5   4        398.53        417.62        12.94 o
   2   5   4        370.65        346.16         8.77 o
   3   5   4        989.13        973.04        22.01 o
   4   5   4        541.50        561.96        11.81 o
   5   5   4        225.17        188.06         7.04 o
   6   5   4        141.37        119.76         7.60 o
   7   5   4         45.15         37.16         5.18 o
   8   5   4          1.10          2.35         3.43 o
  -7   6   4         12.12         16.46         4.36 o
  -6   6   4         40.03         47.62         5.82 o
  -5   6   4         42.16         39.49         5.01 o
  -4   6   4        125.98        125.00         5.71 o
  -3   6   4        169.06        167.01         8.25 o
  -2   6   4         54.77         56.18         3.46 o
  -1   6   4       2120.10       2115.27        77.34 o
   1   6   4       2158.34       2109.32        77.34 o
   2   6   4         55.03         53.03         8.70 o
   3   6   4        217.05        211.68         7.04 o
   4   6   4        114.69        109.82         5.46 o
   5   6   4         37.37         34.18         3.68 o
   6   6   4         39.49         41.75         5.01 o
   7   6   4         11.57         16.68         4.58 o
  -6   7   4         34.33         28.83         7.32 o
  -5   7   4         34.24         29.29         6.86 o
  -4   7   4        100.18         81.00         8.70 o
  -3   7   4        571.13        564.28        25.17 o
  -2   7   4        293.36        259.63         9.12 o
  -1   7   4         93.29        107.86         5.47 o
   0   7   4        210.84        221.05        11.90 o
   1   7   4         89.25         93.82         8.24 o
   2   7   4        279.48        284.20        14.64 o
   3   7   4        567.36        591.74        26.09 o
   4   7   4        114.64         89.30         6.64 o
   5   7   4         37.99         43.03        10.98 o
   6   7   4         36.08         33.41         7.32 o
  -6   8   4          5.35         -1.83         5.95 o
  -4   8   4         22.26         22.42         6.41 o
  -3   8   4         19.89         31.12         6.41 o
  -2   8   4        285.52        281.67         9.89 o
  -1   8   4         52.19         48.97         4.29 o
   0   8   4        363.27        383.97        17.85 o
   1   8   4         51.43         38.90         5.95 o
   2   8   4        274.09        257.66        15.56 o
   3   8   4         18.66         20.59         5.49 o
   4   8   4         20.34         16.02         5.49 o
   5   8   4         22.02         25.63         6.86 o
   6   8   4          5.24          0.00         5.49 o
  -4   9   4         46.84         48.51         7.78 o
  -3   9   4         27.68         20.59         6.41 o
  -2   9   4         39.31         38.01         3.81 o
  -1   9   4         26.36         28.83         5.03 o
   0   9   4          0.37          0.46         3.66 o
   1   9   4         27.79         22.42         5.49 o
   2   9   4         42.43         38.90         6.86 o
   3   9   4         28.98         32.04         7.32 o
   4   9   4         44.74         45.77         8.24 o
  -1  10   4         39.78         45.77         6.41 o
   0  10   4          0.00          0.46         4.12 o
   1  10   4         40.77         43.48         7.32 o
   2  10   4          1.37          0.46         4.58 o
   1   0   5      12646.47      12994.50       203.45 o
   2   0   5      11030.91      10727.85       274.10 o
   3   0   5         17.80         23.53         1.62 o
   4   0   5       3882.95       4001.15       100.00 o
   5   0   5        279.58        265.41         9.04 o
   6   0   5        363.52        349.91        11.60 o
   7   0   5        141.44        128.50         6.38 o
   8   0   5          8.08          3.20         2.86 o
   9   0   5          2.90          0.55         2.83 o
  -9   1   5         42.66         41.35         3.51 o
  -8   1   5         48.13         44.77         3.54 o
  -7   1   5        383.20        391.21        11.85 o
  -6   1   5        488.88        510.83        12.53 o
  -5   1   5        316.12        320.18         7.06 o
  -4   1   5        454.29        466.57         9.34 o
  -3   1   5       2196.03       2348.58        33.03 o
  -2   1   5       1856.79       1888.11        48.68 o
  -1   1   5      25093.39      23344.47       572.76 o
   0   1   5      23015.46      22424.92       350.28 o
   1   1   5      24889.36      23497.64       407.76 o
   2   1   5       1915.27       1972.51        30.98 o
   3   1   5       2107.57       2185.47        36.47 o
   4   1   5        451.74        467.71         9.72 o
   5   1   5        309.25        303.74         8.89 o
   6   1   5        476.53        497.15        15.67 o
   7   1   5        378.63        378.02        17.39 o
   8   1   5         47.91         46.80         4.62 o
   9   1   5         41.08         48.43         4.06 o
  -9   2   5          2.16          4.83         1.66 o
  -8   2   5          4.01          0.38         1.92 o
  -7   2   5         85.59         73.30         3.97 o
  -6   2   5         71.27         70.78         2.71 o
  -5   2   5       1885.79       1932.61        34.54 o
  -4   2   5        407.58        433.19         9.32 o
  -3   2   5       5149.62       5096.76        83.25 o
  -2   2   5       1278.08       1309.73        25.98 o
  -1   2   5       1862.72       1851.44        49.50 o
   0   2   5       1092.79       1140.70        29.45 o
   1   2   5       2106.20       2065.26        35.34 o
   2   2   5       1148.49       1179.49        26.24 o
   3   2   5       5632.96       5641.22        93.45 o
   4   2   5        441.91        474.98         8.35 o
   5   2   5       1907.40       1901.97        40.59 o
   6   2   5         72.35         59.86         5.95 o
   7   2   5         87.94         88.00         6.25 o
   8   2   5          3.46          0.24         2.96 o
   9   2   5          2.26          3.53         2.35 o
  -8   3   5         11.46          8.23         3.11 o
  -7   3   5         84.12         98.74         7.56 o
  -6   3   5         31.71         33.62         4.68 o
  -5   3   5        336.03        344.63        12.61 o
  -4   3   5         39.10         47.23         3.89 o
  -3   3   5       1690.30       1666.14        41.90 o
  -2   3   5       1533.92       1538.86        29.80 o
  -1   3   5       6223.84       6085.16       151.77 o
   0   3   5       8059.26       8130.70       201.28 o
   1   3   5       6191.60       6164.63       152.10 o
   2   3   5       1745.46       1802.63        30.19 o
   3   3   5       1632.29       1620.84        29.68 o
   4   3   5         33.60         36.00         2.28 o
   5   3   5        365.29        364.35        10.23 o
   6   3   5         26.65         26.00         3.89 o
   7   3   5         81.24         96.32         6.91 o
   8   3   5          8.55          3.66         3.19 o
  -8   4   5          4.88          6.79         3.96 o
  -7   4   5         21.02         18.57         6.18 o
  -6   4   5        120.50        119.10         7.60 o
  -5   4   5        160.92        169.79        11.44 o
  -4   4   5       1336.91       1306.20        34.79 o
  -3   4   5        833.11        823.81        26.54 o
  -2   4   5       3042.09       2849.84        59.18 o
  -1   4   5       4663.07       4718.80       121.36 o
   0   4   5          2.79          3.20         1.62 o
   1   4   5       4638.56       4948.03       120.38 o
   2   4   5       3053.75       2949.35        51.70 o
   3   4   5        883.03        880.40        16.63 o
   4   4   5       1311.21       1299.58        28.43 o
   5   4   5        168.57        182.83         5.15 o
   6   4   5        103.91         87.73        11.21 o
   7   4   5         21.28         23.80         4.58 o
   8   4   5          4.95          5.28         1.88 o
  -8   5   5          0.28          8.47         4.21 o
  -7   5   5         13.21         12.45         3.38 o
  -6   5   5         51.97         59.95         8.24 o
  -5   5   5         45.54         56.29         7.78 o
  -4   5   5         78.74         88.44         5.47 o
  -3   5   5       1299.27       1290.94        33.66 o
  -2   5   5       1093.73       1106.45        28.61 o
  -1   5   5       1474.92       1512.76        38.83 o
   0   5   5       4687.86       4630.52       163.84 o
   1   5   5       1420.87       1484.04        39.48 o
   2   5   5       1078.11       1076.09        23.95 o
   3   5   5       1254.47       1230.64        27.56 o
   4   5   5         79.48         71.08         4.48 o
   5   5   5         38.23         40.48         3.78 o
   6   5   5         59.34         72.70         3.45 o
   7   5   5         16.43         12.59         3.88 o
   8   5   5          0.75          5.95         3.71 o
  -7   6   5         12.92          8.38         3.81 o
  -6   6   5          6.13          5.13         3.71 o
  -5   6   5        310.99        319.62        12.46 o
  -4   6   5         50.82         42.54         4.68 o
  -3   6   5        638.84        653.07        26.09 o
  -2   6   5        379.55        376.05        11.60 o
  -1   6   5        146.74        149.65        10.07 o
   1   6   5        161.51        182.60        10.53 o
   2   6   5        395.72        385.36        13.96 o
   3   6   5        592.23        593.82        14.96 o
   4   6   5         42.92         33.71         3.52 o
   5   6   5        308.78        294.83         9.59 o
   6   6   5          5.39          9.35         8.47 o
   7   6   5         12.61          9.91         3.71 o
  -6   7   5          8.47         10.07         6.41 o
  -5   7   5         35.21         33.41         7.32 o
  -4   7   5        159.32        173.45        11.90 o
  -3   7   5        110.83        118.53         9.61 o
  -2   7   5        385.35        353.04        13.96 o
  -1   7   5        380.78        406.39        16.93 o
   0   7   5        548.09        481.91        21.05 o
   1   7   5        356.38        372.07        18.31 o
   2   7   5        417.60        378.02        18.31 o
   3   7   5        100.70         88.33         9.61 o
   4   7   5        170.37        172.08        12.81 o
   5   7   5         37.40         37.07         6.86 o
   6   7   5          8.00         10.07         5.49 o
  -4   8   5         45.23         47.14         7.78 o
  -3   8   5          5.00         12.36         5.03 o
  -2   8   5         60.98         66.95         5.03 o
  -1   8   5         24.68         29.29         4.58 o
   0   8   5          0.42         -3.20         3.20 o
   1   8   5         30.63         35.24         5.95 o
   2   8   5         58.32         66.36         8.24 o
   3   8   5          5.49         10.98         5.49 o
   4   8   5         49.48         43.02         7.78 o
   5   8   5         14.91         14.64         5.95 o
  -4   9   5          3.02         10.98         5.95 o
  -3   9   5         15.27         11.90         5.49 o
  -2   9   5          6.27          1.83         3.20 o
  -1   9   5         83.53         81.00         7.78 o
   0   9   5        119.58        138.67        10.53 o
   1   9   5         81.54         86.50         9.15 o
   2   9   5         10.11          4.12         5.03 o
   3   9   5         11.24         13.27         5.95 o
   4   9   5          2.87         -0.46         5.03 o
  -1  10   5          9.00          5.95         4.12 o
   0  10   5         12.67         18.31         5.03 o
   1  10   5          9.58         12.36         5.03 o
   2  10   5         15.54         19.22         5.95 o
   0   0   6       4362.12       4304.22       151.48 o
   1   0   6        121.67        115.22         2.83 o
   2   0   6      11972.72      11679.79       235.32 o
   3   0   6        129.98        145.10         4.00 o
   4   0   6        190.66        182.83         6.70 o
   5   0   6        133.66        118.07         8.70 o
   6   0   6          3.10          2.92         2.35 o
   7   0   6         13.80         19.14         3.12 o
   8   0   6          0.78          1.32         2.52 o
   9   0   6          2.47          2.59         3.27 o
  -9   1   6          7.34          6.67         2.23 o
  -8   1   6          2.34          0.62         2.13 o
  -7   1   6         22.61         20.61         7.02 o
  -6   1   6        374.07        373.18         9.88 o
  -5   1   6        514.48        533.84        11.29 o
  -4   1   6       1796.46       1835.05        33.17 o
  -3   1   6       4504.73       4687.08        71.83 o
  -2   1   6       5323.61       5497.97       125.99 o
  -1   1   6       3516.96       3700.83        75.19 o
   0   1   6       2752.23       3025.26        52.72 o
   1   1   6       3623.69       3807.55        65.71 o
   2   1   6       4954.79       4954.28        89.39 o
   3   1   6       4371.56       4492.41        72.45 o
   4   1   6       1814.89       1854.00        38.93 o
   5   1   6        562.21        597.37        13.82 o
   6   1   6        384.89        367.83        22.88 o
   7   1   6         16.44         17.85         4.12 o
   8   1   6          2.38          0.03         2.70 o
   9   1   6          6.78         14.55         2.93 o
  -9   2   6          5.17          9.03         1.98 o
  -8   2   6         36.67         36.58         3.02 o
  -7   2   6         78.57         88.23         4.31 o
  -6   2   6         10.23         15.30         1.59 o
  -5   2   6         50.86         43.01         3.17 o
  -4   2   6        382.65        372.94         7.87 o
  -3   2   6       1545.51       1580.00        27.40 o
  -2   2   6        502.88        505.82        11.36 o
  -1   2   6       9228.48       9166.74       218.24 o
   0   2   6          5.39         -0.46         1.29 o
   1   2   6       8883.97       8654.90       177.89 o
   2   2   6        503.61        529.04        20.60 o
   3   2   6       1451.72       1470.48        27.73 o
   4   2   6        368.97        355.04         7.99 o
   5   2   6         62.03         68.05         4.01 o
   6   2   6         18.34         20.00         3.19 o
   7   2   6         94.67        103.02         6.58 o
   8   2   6         38.32         42.64         4.82 o
   9   2   6          6.55          4.97         2.52 o
  -8   3   6          9.39         15.98         4.21 o
  -7   3   6         48.47         39.52         5.33 o
  -6   3   6        171.96        166.16         8.72 o
  -5   3   6        135.96        133.89         7.55 o
  -4   3   6       1918.35       1914.46        98.17 o
  -3   3   6       2150.08       2182.29        43.23 o
  -2   3   6       2333.21       2429.19        41.18 o
  -1   3   6        719.26        737.54        20.22 o
   0   3   6       1570.13       1710.92        50.80 o
   1   3   6        796.45        775.42        16.91 o
   2   3   6       2138.72       2203.47        41.29 o
   3   3   6       1996.36       2034.20        37.69 o
   4   3   6       1830.56       1859.16        34.19 o
   5   3   6        156.27        161.16         5.97 o
   6   3   6        178.83        183.27         8.07 o
   7   3   6         49.29         41.43         4.95 o
   8   3   6         10.54         18.35         3.96 o
  -8   4   6         42.91         45.20         4.90 o
  -7   4   6        118.24        100.30         7.77 o
  -6   4   6         65.58         68.02         6.25 o
  -5   4   6        696.20        666.34        27.92 o
  -4   4   6         37.94         34.50         3.71 o
  -3   4   6        307.54        282.18        14.19 o
  -2   4   6       3247.06       3234.72        65.17 o
  -1   4   6        778.35        858.17        23.46 o
   0   4   6       7960.31       7867.97       195.30 o
   1   4   6        807.27        912.56        24.11 o
   2   4   6       3178.69       3167.45        56.79 o
   3   4   6        354.37        341.57         7.36 o
   4   4   6         30.53         29.76         3.88 o
   5   4   6        672.23        664.34        16.20 o
   6   4   6         55.66         51.66         5.01 o
   7   4   6        112.96        103.32        12.81 o
   8   4   6         41.90         48.33         5.72 o
  -8   5   6          4.12          9.58         4.36 o
  -7   5   6         21.13         20.46         4.01 o
  -6   5   6         38.59         49.43         8.24 o
  -5   5   6        299.47        263.15        15.10 o
  -4   5   6        537.73        525.79        16.34 o
  -3   5   6       1164.29       1071.04        23.64 o
  -2   5   6       1283.45       1228.30        32.67 o
  -1   5   6        613.68        603.85        16.99 o
   0   5   6        224.32        222.20         8.09 o
   1   5   6        577.33        590.86        17.47 o
   2   5   6       1311.41       1260.75        27.39 o
   3   5   6       1201.29       1139.30        24.83 o
   4   5   6        541.34        533.88        13.55 o
   5   5   6        319.89        288.03        10.84 o
   6   5   6         34.23         43.26         4.85 o
   7   5   6         19.66         13.79         3.84 o
   8   5   6          4.08          4.58         6.41 o
  -7   6   6         38.21         33.84         4.93 o
  -6   6   6          4.32          8.48         4.04 o
  -5   6   6          7.55          0.92         4.58 o
  -4   6   6          8.71          9.84         3.24 o
  -3   6   6         88.59         70.56         5.72 o
  -2   6   6        164.75        167.99         6.38 o
   1   6   6       1211.02       1166.55        45.31 o
   2   6   6        156.73        159.11         8.47 o
   3   6   6        110.66         99.01         5.98 o
   4   6   6         11.85         11.26         2.65 o
   5   6   6          9.38         11.30         3.15 o
   6   6   6          4.11          2.24         3.39 o
   7   6   6         37.56         36.76         5.27 o
  -6   7   6         24.08         13.73         6.41 o
  -5   7   6         58.53         66.36         9.61 o
  -4   7   6        123.71        124.94        10.07 o
  -3   7   6        353.32        350.11        22.88 o
  -2   7   6        251.09        259.08        17.39 o
  -1   7   6        116.03        129.97         8.24 o
   0   7   6        122.29        144.16         9.61 o
   1   7   6        101.95        121.28         9.15 o
   2   7   6        252.90        272.76        14.64 o
   3   7   6        372.93        382.60        19.22 o
   4   7   6        113.75        106.18        10.53 o
   5   7   6         57.01         62.24         6.30 o
   6   7   6         23.51         31.12         7.32 o
  -4   8   6         11.90          1.37         5.49 o
  -3   8   6         10.66         16.93         5.49 o
  -2   8   6        278.97        297.47        13.27 o
  -1   8   6          9.38         11.44         3.66 o
   0   8   6        251.80        251.25        13.73 o
   1   8   6          8.25          0.92         4.12 o
   2   8   6        270.92        272.76        16.48 o
   3   8   6         10.71          2.29         5.03 o
   4   8   6         11.02          9.61         5.95 o
   5   8   6         15.62         17.85         6.41 o
  -4   9   6         39.63         52.63         8.24 o
  -3   9   6         41.99         39.36         7.78 o
  -2   9   6         55.01         64.53         6.41 o
  -1   9   6         19.99         19.22         4.58 o
   0   9   6          6.59          8.70         4.58 o
   1   9   6         18.34         19.68         5.49 o
   2   9   6         53.39         51.26         7.32 o
   3   9   6         41.41         37.07         7.32 o
   4   9   6         37.84         33.87         7.32 o
  -2  10   6          0.03          2.29         3.20 o
  -1  10   6         57.38         73.22         7.78 o
   0  10   6          0.26         -1.37         3.66 o
   1  10   6         57.34         64.99         8.24 o
   2  10   6          0.03          0.46         5.03 o
   1   0   7       3012.89       3250.10        56.78 o
   2   0   7       6047.49       5901.71       119.51 o
   3   0   7        570.88        561.58        13.58 o
   4   0   7       5280.26       5059.45       142.10 o
   5   0   7        423.97        409.60        19.22 o
   6   0   7        415.68        400.27        13.03 o
   7   0   7        113.98        129.54         6.59 o
   8   0   7         11.79          8.40         2.65 o
   9   0   7          6.17          2.15         2.62 o
  -9   1   7          2.26          6.17         2.29 o
  -8   1   7         41.59         46.77         3.81 o
  -7   1   7         31.72         36.05         3.27 o
  -6   1   7        951.78        974.66        21.62 o
  -5   1   7        142.11        137.82         4.87 o
  -4   1   7        446.27        434.03         8.15 o
  -3   1   7        560.93        572.96        10.17 o
  -2   1   7       8507.11       8824.94       213.37 o
  -1   1   7       8587.27       8755.64       149.90 o
   0   1   7      22603.47      22316.55       387.63 o
   1   1   7       8290.31       8487.77       134.03 o
   2   1   7       8645.18       8679.76       151.74 o
   3   1   7        569.06        591.92        11.72 o
   4   1   7        460.93        437.66        11.08 o
   5   1   7        117.41        113.16        12.36 o
   6   1   7        937.93        921.58        26.68 o
   7   1   7         32.34         39.23         4.29 o
   8   1   7         42.60         48.24         4.91 o
   9   1   7          2.51         -0.84         2.96 o
  -9   2   7          1.48          1.69         1.63 o
  -8   2   7         17.21         17.71         2.30 o
  -7   2   7         10.00          7.30         1.97 o
  -6   2   7          7.20          5.84         2.61 o
  -5   2   7       1485.60       1512.54        27.08 o
  -4   2   7        471.20        463.28         9.90 o
  -3   2   7       3185.70       3169.92        78.31 o
  -2   2   7       2393.97       2528.26        54.41 o
  -1   2   7       5317.58       5398.46       183.06 o
   0   2   7       2249.42       2313.04        58.73 o
   1   2   7       5233.31       5126.79       104.41 o
   2   2   7       2608.81       2791.46        47.88 o
   3   2   7       3236.94       3163.49        56.15 o
   4   2   7        488.60        483.84         9.11 o
   5   2   7       1366.34       1379.97        38.51 o
   6   2   7          7.32          8.59         4.58 o
   7   2   7         15.05         17.19         3.56 o
   8   2   7         18.88         19.11         3.84 o
   9   2   7          1.64         -0.39         3.06 o
  -8   3   7         28.18         31.73         8.47 o
  -7   3   7         34.54         41.43         5.50 o
  -6   3   7         90.72         85.61         6.80 o
  -5   3   7        240.91        280.15        10.81 o
  -4   3   7        570.68        544.38        16.50 o
  -3   3   7        161.74        169.97         5.24 o
  -2   3   7       2270.17       2409.67        51.43 o
  -1   3   7       3947.75       4047.93       137.30 o
   0   3   7       3451.11       3790.76        95.14 o
   1   3   7       3866.19       3810.22        79.27 o
   2   3   7       2499.15       2624.86        51.85 o
   3   3   7        197.33        209.96         5.04 o
   4   3   7        603.49        578.14        11.47 o
   5   3   7        263.13        263.76         8.26 o
   6   3   7         82.15         85.52         5.66 o
   7   3   7         41.29         53.86         5.18 o
   8   3   7         25.87         24.50         4.62 o
  -8   4   7         12.12         17.19         4.68 o
  -7   4   7          3.60          1.17         4.04 o
  -6   4   7        192.87        180.23         9.32 o
  -5   4   7          2.34         -3.20         3.20 o
  -4   4   7       1678.78       1612.31        42.23 o
  -3   4   7        380.17        381.49         9.15 o
  -2   4   7        510.64        479.62        19.68 o
  -1   4   7        844.59        845.28        33.87 o
   0   4   7        369.90        376.90        11.65 o
   1   4   7        895.35        923.47        24.75 o
   2   4   7        553.60        537.49        17.39 o
   3   4   7        377.94        373.46         8.37 o
   4   4   7       1709.04       1614.44        34.76 o
   5   4   7          1.30          0.32         2.08 o
   6   4   7        185.46        186.14         8.74 o
   7   4   7          2.84          4.05         3.66 o
   8   4   7         12.13         15.92         4.29 o
  -8   5   7         17.47         20.90         4.10 o
  -7   5   7          7.18          4.77         6.18 o
  -6   5   7        130.80        145.08        12.36 o
  -5   5   7        117.89        114.87         9.61 o
  -4   5   7        106.58        113.13         6.30 o
  -3   5   7        623.59        635.16        14.17 o
  -2   5   7        791.84        772.52        28.37 o
   0   5   7       2173.83       2164.62        55.66 o
   1   5   7       1163.19       1105.53        29.93 o
   2   5   7        763.87        732.01        21.33 o
   3   5   7        576.37        593.67        14.96 o
   4   5   7         95.49         94.35         4.96 o
   5   5   7        122.44        119.72         9.15 o
   6   5   7        142.44        156.36         8.25 o
   7   5   7          7.62         10.35         3.84 o
   8   5   7         17.98         19.64         4.68 o
  -7   6   7         12.78          8.38         3.65 o
  -6   6   7          0.97          1.37         5.49 o
  -5   6   7        147.75        153.31        12.36 o
  -4   6   7        137.62        135.44         7.12 o
  -3   6   7        373.86        352.57        10.45 o
  -2   6   7        100.06        108.92         6.41 o
   1   6   7        444.93        433.85        20.14 o
   2   6   7         98.18        115.85        10.30 o
   3   6   7        336.53        339.06        25.63 o
   4   6   7        149.63        143.92         9.44 o
   5   6   7        163.48        155.85         6.86 o
   6   6   7          1.04          5.10         3.39 o
   7   6   7         14.17         12.76         4.04 o
  -6   7   7         10.74          9.61         5.49 o
  -5   7   7         64.14         69.56         9.15 o
  -4   7   7         60.21         63.61         7.78 o
  -3   7   7         61.99         61.28         3.88 o
  -2   7   7        230.40        229.28        10.98 o
  -1   7   7        354.77        334.09        15.56 o
   0   7   7        485.52        486.94        21.51 o
   1   7   7        362.84        356.05        17.39 o
   2   7   7        225.44        240.72        14.19 o
   3   7   7         69.05         69.56         8.70 o
   4   7   7         53.84         59.95         8.70 o
   5   7   7         59.05         65.86         6.45 o
   6   7   7         10.83         10.98         5.49 o
  -4   8   7         77.76         76.43         9.15 o
  -3   8   7         16.98         19.68         2.75 o
  -2   8   7         80.88         87.87         6.86 o
  -1   8   7         60.22         77.80         7.32 o
   0   8   7         73.23         81.46         8.24 o
   1   8   7         62.36         67.27         8.24 o
   2   8   7         82.64         75.51         9.15 o
   3   8   7         15.52         12.81         5.95 o
   4   8   7         81.94         97.94        10.98 o
   5   8   7         18.27         12.36         6.41 o
  -2   9   7         16.56         15.56         3.66 o
  -1   9   7         53.83         50.34         6.41 o
   0   9   7         50.68         44.39         6.41 o
   1   9   7         50.05         50.80         7.32 o
   2   9   7         18.78         22.42         6.41 o
   3   9   7         31.74         23.80         6.86 o
   4   9   7          2.41         -5.03         5.03 o
  -1  10   7          8.96          9.61         4.12 o
   0  10   7         12.57         20.59         5.49 o
   1  10   7          9.37         14.19         5.49 o
   0   0   8       7592.23       7231.49       178.46 o
   1   0   8       1588.67       1715.00        30.63 o
   2   0   8        283.21        269.77         5.95 o
   3   0   8       1374.37       1383.75        29.68 o
   4   0   8         73.34         77.68         3.76 o
   5   0   8        393.33        353.31        17.85 o
   6   0   8         23.83         20.26         3.12 o
   7   0   8         21.51         20.14         3.39 o
   8   0   8         14.84         18.11         2.99 o
   9   0   8          0.05         -2.35         2.35 o
  -9   1   8          0.89         -0.04         2.17 o
  -8   1   8         22.52         19.38         2.85 o
  -7   1   8        232.78        218.12         7.41 o
  -6   1   8         45.64         44.62         3.94 o
  -5   1   8        672.83        693.34        16.08 o
  -4   1   8        857.37        897.31        17.43 o
  -3   1   8       2293.40       2323.98        37.36 o
  -2   1   8       4370.57       4318.32       105.77 o
  -1   1   8       1488.28       1496.36        27.21 o
   0   1   8       2781.69       2852.67        58.30 o
   1   1   8       1531.61       1562.08        27.49 o
   2   1   8       4332.62       4281.82        75.20 o
   3   1   8       2389.29       2367.44        48.97 o
   4   1   8        909.92        947.12        20.78 o
   5   1   8        649.44        673.66        28.83 o
   6   1   8         62.48         54.27         4.62 o
   7   1   8        227.47        219.91         9.32 o
   8   1   8         21.40         19.02         5.03 o
   9   1   8          0.81          4.97         6.18 o
  -8   2   8         37.74         34.67         2.98 o
  -7   2   8        334.37        352.85        10.17 o
  -6   2   8        255.56        236.88         7.26 o
  -5   2   8        223.24        225.31         5.73 o
  -4   2   8        495.94        452.14        19.63 o
  -3   2   8       1097.76       1130.51        23.42 o
  -2   2   8       1360.63       1441.73        29.85 o
  -1   2   8       8009.58       7851.93       270.47 o
   0   2   8        155.64        126.93         5.18 o
   1   2   8       7928.07       7671.42       134.06 o
   2   2   8       1293.56       1414.99        33.27 o
   3   2   8       1058.34       1055.89        20.41 o
   4   2   8        447.69        390.88         8.47 o
   5   2   8        239.20        238.55         7.44 o
   6   2   8        231.34        207.75         8.89 o
   7   2   8        337.34        378.91        12.93 o
   8   2   8         33.92         35.84         4.73 o
  -8   3   8         31.23         31.44        12.13 o
  -7   3   8         20.80         27.84         5.18 o
  -6   3   8        272.01        261.50        13.04 o
  -5   3   8        525.85        515.62        17.11 o
  -4   3   8       1226.35       1197.71        25.08 o
  -3   3   8       2331.80       2332.18        58.41 o
  -2   3   8       4912.00       5243.97       126.82 o
  -1   3   8        809.85        821.49        28.83 o
   0   3   8       6377.16       6666.61       166.01 o
   1   3   8        686.47        692.38        20.55 o
   2   3   8       4795.89       5090.34       104.15 o
   3   3   8       2389.47       2319.43        48.41 o
   4   3   8       1228.02       1199.41        26.40 o
   5   3   8        550.16        558.75        13.72 o
   6   3   8        281.00        271.62        10.36 o
   7   3   8         18.72         26.53         4.36 o
   8   3   8         28.24         29.13         5.26 o
  -8   4   8          5.14          6.39         4.36 o
  -7   4   8         73.29         66.46        13.27 o
  -6   4   8          1.98         -1.75         3.52 o
  -5   4   8         53.64         47.14         6.86 o
  -4   4   8         13.37         16.39         3.19 o
  -3   4   8        470.21        483.71        16.25 o
  -2   4   8       3565.29       3531.59       154.69 o
   0   4   8       3421.92       3179.10        80.58 o
   1   4   8        174.59        187.93        11.44 o
   2   4   8       3544.08       3503.98        72.01 o
   3   4   8        438.52        439.14        11.60 o
   4   4   8         15.55         17.73         2.52 o
   5   4   8         47.43         35.29         3.41 o
   6   4   8          4.61          3.43         2.91 o
   7   4   8         76.31         76.72         6.45 o
   8   4   8          3.44          1.12         3.52 o
  -7   5   8         13.71         12.19         4.50 o
  -6   5   8          2.82          6.86         5.49 o
  -5   5   8        139.28        119.90         9.61 o
  -4   5   8        194.06        217.31         8.57 o
  -3   5   8        395.61        387.97        10.99 o
  -2   5   8        631.07        625.15        23.80 o
   0   5   8        461.77        480.66        14.56 o
   1   5   8        858.82        891.76        25.08 o
   2   5   8        618.97        586.70        20.59 o
   3   5   8        374.04        343.94         9.94 o
   4   5   8        156.99        175.68         7.35 o
   5   5   8        119.14        104.97         6.63 o
   6   5   8          1.67          4.69         3.39 o
   7   5   8         12.97         10.71         4.04 o
  -7   6   8         23.79         18.68         5.47 o
  -6   6   8         43.42         43.02         8.70 o
  -5   6   8         32.72         36.61         7.32 o
  -4   6   8        131.27        130.47         7.42 o
  -3   6   8        466.65        433.40        16.48 o
  -2   6   8         20.31         21.51         3.20 o
   0   6   8          0.23         -1.83         3.20 o
   1   6   8       1541.19       1505.22        57.21 o
   2   6   8         27.21         22.88         3.52 o
   3   6   8        465.90        431.57        14.72 o
   4   6   8        156.11        160.12         6.49 o
   5   6   8         30.90         29.16         3.52 o
   6   6   8         40.80         40.61         5.18 o
   7   6   8         21.62         15.71         4.50 o
  -6   7   8         16.48         10.53         6.41 o
  -5   7   8         76.87         68.65        10.07 o
  -4   7   8        166.58        157.43        11.90 o
  -3   7   8        219.10        238.44        10.53 o
  -2   7   8        189.71        193.59        10.07 o
  -1   7   8        121.18        134.09         8.70 o
   0   7   8         51.74         79.17         7.32 o
   1   7   8        125.60        151.03        10.53 o
   2   7   8        194.76        209.60        13.27 o
   3   7   8        226.17        237.98        15.10 o
   4   7   8        164.93        140.04        12.36 o
   5   7   8         78.08         76.25         6.58 o
   6   7   8         16.91         10.98         5.49 o
  -3   8   8         26.69         28.37         3.20 o
  -2   8   8        135.89        134.55         8.70 o
  -1   8   8         40.16         37.07         5.49 o
   0   8   8        392.57        379.85        18.76 o
   1   8   8         42.92         33.87         6.41 o
   2   8   8        130.57        151.03        11.44 o
   3   8   8         27.47         26.54         6.86 o
   4   8   8         21.57         20.59         6.41 o
   5   8   8          6.19          7.78         5.95 o
  -2   9   8         69.17         75.51         6.86 o
  -1   9   8         14.76         17.39         4.58 o
   0   9   8         10.30         10.07         5.03 o
   1   9   8         15.91         10.53         5.49 o
   2   9   8         70.29         72.77         9.15 o
   3   9   8         19.83         16.02         6.41 o
   4   9   8         19.90         28.37         7.32 o
  -1  10   8          6.35          5.03         4.12 o
   0  10   8          2.05         -1.83         4.12 o
   1  10   8          6.92          9.15         5.49 o
   1   0   9       1044.21       1096.74        20.10 o
   2   0   9       1575.76       1481.33        26.92 o
   3   0   9        559.13        593.61        11.87 o
   4   0   9       2766.94       2893.65        60.33 o
   5   0   9          0.13          1.83         3.66 o
   6   0   9        306.87        309.58        11.08 o
   7   0   9         56.95         48.87         3.99 o
   8   0   9         45.12         60.15         4.37 o
  -8   1   9         83.95         86.15         5.09 o
  -7   1   9         52.41         41.32         3.61 o
  -6   1   9        436.29        443.90        11.92 o
  -5   1   9        343.07        329.49         9.25 o
  -4   1   9        695.63        684.83        12.00 o
  -3   1   9       2042.05       2108.24        38.94 o
  -2   1   9       4719.16       4889.62        97.99 o
  -1   1   9       2989.71       2997.21        53.69 o
   0   1   9       7464.19       7580.95       153.06 o
   1   1   9       3060.72       3130.02        53.97 o
   2   1   9       4739.77       4895.54        85.60 o
   3   1   9       2187.10       2237.12        45.62 o
   4   1   9        660.98        643.30        15.84 o
   5   1   9        364.46        343.88        11.60 o
   6   1   9        456.49        474.13        18.31 o
   7   1   9         66.13         61.09         7.55 o
   8   1   9         83.60         84.26         6.38 o
  -8   2   9         17.97         22.00         2.67 o
  -7   2   9         19.74         19.70         2.61 o
  -6   2   9        373.19        367.40        14.33 o
  -5   2   9        541.44        533.42        13.46 o
  -4   2   9        427.91        443.57        11.18 o
  -3   2   9       3339.74       3347.27        83.47 o
  -2   2   9        446.21        435.30        11.17 o
  -1   2   9       1224.34       1253.97        32.20 o
   0   2   9       1825.30       1953.79        40.77 o
   1   2   9       1156.01       1200.94        22.34 o
   2   2   9        546.21        531.43        11.88 o
   3   2   9       3396.45       3370.38        59.75 o
   4   2   9        433.88        450.53         9.87 o
   5   2   9        592.19        572.10        13.80 o
   6   2   9        374.72        373.24        13.73 o
   7   2   9         24.82         24.01         3.71 o
   8   2   9         19.65         22.61         4.35 o
  -8   3   9         18.70         26.78         7.78 o
  -7   3   9         21.66         26.56         5.18 o
  -6   3   9         88.65         89.17         6.95 o
  -5   3   9        321.07        305.01         6.92 o
  -4   3   9        183.74        191.25         5.25 o
  -3   3   9        146.27        162.15         8.47 o
  -2   3   9       1827.06       1793.23        45.29 o
  -1   3   9       1513.39       1523.98        57.21 o
   0   3   9      10465.57      10362.55       339.35 o
   1   3   9       1589.14       1552.29        40.61 o
   2   3   9       1822.04       1772.14        46.75 o
   3   3   9        189.64        210.88         6.50 o
   4   3   9        185.66        197.81         6.47 o
   5   3   9        319.05        300.38         8.96 o
   6   3   9         71.89         80.73         5.98 o
   7   3   9         19.91         24.81         4.36 o
   8   3   9         19.70         17.66         4.81 o
  -8   4   9          9.81          2.22         6.86 o
  -7   4   9          2.95          1.06         4.04 o
  -6   4   9        164.03        151.61         9.18 o
  -5   4   9        117.26        115.33         9.15 o
  -4   4   9        865.73        877.32        18.69 o
  -3   4   9        715.63        750.92        19.71 o
  -2   4   9       2124.78       2119.39        76.89 o
  -1   4   9        896.22        933.61        36.61 o
   0   4   9        593.49        626.55        18.12 o
   1   4   9        959.29        964.39        52.86 o
   2   4   9       2144.69       2128.47        44.44 o
   3   4   9        675.93        689.36        16.61 o
   4   4   9        895.18        879.71        20.31 o
   5   4   9        111.65         98.84         8.41 o
   6   4   9        174.87        174.59         8.92 o
   7   4   9          4.04          6.56         3.39 o
   8   4   9         10.80         11.46         5.26 o
  -7   5   9         33.36         25.63         5.27 o
  -6   5   9         51.50         67.73         9.15 o
  -5   5   9        175.19        195.42        12.81 o
  -4   5   9        223.05        207.77        12.36 o
  -3   5   9        135.68        147.36         7.32 o
  -2   5   9        212.76        233.86        11.90 o
   0   5   9       1535.68       1482.99        42.79 o
   1   5   9        573.80        567.29        17.14 o
   2   5   9        264.73        275.86        10.02 o
   3   5   9        124.15        134.82        13.04 o
   4   5   9        212.96        203.63         7.27 o
   5   5   9        180.41        178.48         8.57 o
   6   5   9         50.03         61.75         5.66 o
   7   5   9         30.84         32.23         4.68 o
  -7   6   9         11.55          7.14         4.82 o
  -6   6   9         10.94          6.41         6.41 o
  -5   6   9        152.90        161.09        12.36 o
  -4   6   9        172.71        185.35        12.81 o
  -3   6   9        609.38        566.57        21.97 o
  -2   6   9        418.59        433.40        18.76 o
  -1   6   9        196.64        194.04        10.53 o
   0   6   9       1053.80       1144.59        44.39 o
   1   6   9        177.66        174.82        11.90 o
   2   6   9        426.24        454.36        14.88 o
   3   6   9        618.35        594.83        18.76 o
   4   6   9        185.38        189.90         7.29 o
   5   6   9        149.86        146.12         6.83 o
   6   6   9         10.79         10.59         3.89 o
   7   6   9          9.97         17.10         4.36 o
  -6   7   9          4.96          0.46         5.95 o
  -3   7   9         24.78         25.17         3.20 o
  -2   7   9        100.23         91.07         6.86 o
  -1   7   9        315.85        329.05        15.56 o
   0   7   9        103.49        110.29         8.70 o
   1   7   9        321.89        334.09        17.39 o
   2   7   9         84.93         83.29         9.15 o
   3   7   9         23.75         13.73         5.95 o
   4   7   9         43.30         39.82         7.32 o
   5   7   9         32.87         35.06         5.03 o
   6   7   9          6.46          7.32         5.49 o
  -3   8   9         24.72         24.26         3.20 o
  -2   8   9         53.77         48.51         5.49 o
  -1   8   9         69.19         73.22         7.32 o
   0   8   9          7.69         -1.37         3.66 o
   1   8   9         58.85         75.51         8.70 o
   2   8   9         47.84         52.63         7.78 o
   3   8   9         20.43         21.05         6.41 o
   4   8   9         64.07         59.95         9.15 o
   5   8   9         10.66          3.66         5.95 o
  -3   9   9         54.42         51.26         5.03 o
  -2   9   9         23.13         12.81         3.66 o
  -1   9   9         68.69         67.27         7.32 o
   0   9   9         28.14         28.37         5.95 o
   1   9   9         66.88         56.75         8.24 o
   2   9   9         23.54         27.92         6.86 o
   3   9   9         55.70         60.41         9.15 o
   0   0  10      15069.43      14546.69       496.32 o
   1   0  10       4663.67       4955.54        86.51 o
   2   0  10       1833.73       1869.91        33.72 o
   3   0  10       2572.38       2624.37        46.94 o
   4   0  10          0.54         -0.56         1.70 o
   5   0  10         33.16         29.49         6.86 o
   6   0  10        161.00        185.34        10.35 o
   7   0  10         26.77         17.66         2.88 o
   8   0  10         40.41         49.28         4.28 o
  -8   1  10          4.92          3.35         2.37 o
  -7   1  10         66.54         62.26         4.43 o
  -6   1  10         38.24         52.05         7.20 o
  -5   1  10        541.02        549.31        13.34 o
  -4   1  10       1201.91       1243.22        23.26 o
  -3   1  10       1729.72       1732.63        35.29 o
  -2   1  10       4316.12       4366.87        74.05 o
  -1   1  10       6830.31       6864.09       140.82 o
   0   1  10       2078.19       2233.58        46.41 o
   1   1  10       6833.67       7048.06       121.29 o
   2   1  10       4162.99       4111.58        74.45 o
   3   1  10       1583.80       1592.83        35.58 o
   4   1  10       1159.57       1196.76        27.11 o
   5   1  10        501.10        520.15        24.26 o
   6   1  10         28.97         36.34         5.49 o
   7   1  10         71.30         64.30         5.39 o
   8   1  10          4.94          5.07         2.71 o
  -8   2  10          4.46          4.13         2.59 o
  -7   2  10        103.14        122.77         5.38 o
  -6   2  10        481.93        440.23        12.01 o
  -5   2  10        117.32        135.49         5.35 o
  -4   2  10        862.88        811.18        18.62 o
  -3   2  10        795.73        769.60        20.55 o
  -2   2  10        109.67        122.65         5.27 o
  -1   2  10       9835.35       9611.15       240.76 o
   0   2  10         49.13         60.40         3.03 o
   1   2  10       9749.93       9752.76       168.55 o
   2   2  10        128.70        132.52         4.84 o
   3   2  10        786.75        759.05        15.12 o
   4   2  10        892.48        826.46        16.34 o
   5   2  10        107.02        124.95         5.31 o
   6   2  10        488.99        462.28        12.31 o
   7   2  10        102.76        115.55         7.10 o
   8   2  10          3.88          2.72         3.19 o
  -8   3  10         52.86         64.35         6.95 o
  -7   3  10         19.19          9.61         5.49 o
  -6   3  10        308.22        288.03         6.72 o
  -5   3  10        351.46        365.09        10.97 o
  -4   3  10        254.32        257.99         6.64 o
  -3   3  10       1491.32       1472.33        38.35 o
  -2   3  10       2958.94       2878.98        75.06 o
  -1   3  10       1257.12       1368.84        48.97 o
   0   3  10        618.71        595.95        17.47 o
   1   3  10       1173.42       1248.04        39.59 o
   2   3  10       3129.73       3152.93        77.34 o
   3   3  10       1503.60       1486.80        31.84 o
   4   3  10        240.75        237.86         7.60 o
   5   3  10        321.83        351.02        10.26 o
   6   3  10        283.84        269.15        13.50 o
   7   3  10         20.17         24.25         4.04 o
   8   3  10         50.54         58.53         7.32 o
  -8   4  10         22.07         24.69         5.33 o
  -7   4  10         24.55         17.42         4.73 o
  -6   4  10        176.47        203.10        10.22 o
  -5   4  10         81.77         88.78         9.15 o
  -4   4  10        278.60        275.07         6.85 o
  -3   4  10        313.42        321.64        10.16 o
  -2   4  10       1519.21       1530.85        54.92 o
  -1   4  10         14.60          9.15         3.20 o
   0   4  10       1729.19       1584.83        41.91 o
   1   4  10         18.90         19.10         3.66 o
   2   4  10       1476.54       1468.29        31.92 o
   3   4  10        306.53        305.24        12.73 o
   4   4  10        273.17        266.22        14.27 o
   5   4  10         95.27         88.36         5.82 o
   6   4  10        185.65        200.80        10.75 o
   7   4  10         24.83         20.34         4.04 o
   8   4  10         18.44         15.54         4.36 o
  -7   5  10         17.45         16.09         4.73 o
  -6   5  10         34.23         40.27         7.78 o
  -5   5  10         35.17         35.70         6.86 o
  -4   5  10        224.85        221.05        13.73 o
  -3   5  10        151.63        162.92         7.78 o
  -2   5  10        441.05        441.63        18.76 o
   0   5  10         96.30        116.37        11.90 o
   1   5  10        331.75        358.75        12.46 o
   2   5  10        435.37        440.11        14.55 o
   3   5  10        130.03        118.19         5.42 o
   4   5  10        252.47        257.79        10.06 o
   5   5  10         37.24         29.59         3.68 o
   6   5  10         36.44         36.71         4.85 o
   7   5  10         16.17          9.55         3.71 o
  -7   6  10         13.16         12.31         5.15 o
  -6   6  10         22.46         23.34         6.86 o
  -5   6  10         32.19         32.95         7.32 o
  -3   6  10        157.32        140.50         7.78 o
  -2   6  10         67.04         70.94         6.41 o
  -1   6  10        801.90        721.72        29.75 o
   0   6  10          0.13          0.92         3.20 o
   1   6  10        807.62        738.65        31.12 o
   2   6  10         77.01         89.00         6.12 o
   3   6  10        156.92        146.45        11.90 o
   4   6  10        180.95        173.86         7.00 o
   5   6  10         28.53         36.06         4.01 o
   6   6  10         22.23         18.30         4.04 o
   7   6  10         13.90         18.50         4.68 o
  -6   7  10         15.40         19.22         7.32 o
  -3   7  10        177.66        209.60         9.61 o
  -2   7  10        159.60        173.91        10.07 o
  -1   7  10        104.38        118.07         8.70 o
   0   7  10        173.08        206.40        12.36 o
   1   7  10        118.28        114.87        10.07 o
   2   7  10        165.71        196.33        13.27 o
   3   7  10        177.05        187.18        14.19 o
   4   7  10        132.18        129.52        12.81 o
   5   7  10         31.87         34.21         5.49 o
   6   7  10         17.21         14.64         5.95 o
  -3   8  10         12.19         14.64         2.75 o
  -2   8  10         36.18         38.44         5.03 o
  -1   8  10          4.96          3.20         3.66 o
   0   8  10        222.58        206.40        13.27 o
   1   8  10          4.88          5.03         5.03 o
   2   8  10         37.99         37.07         7.32 o
   3   8  10         13.08         10.53         5.95 o
   4   8  10          4.70          7.78         5.95 o
   5   8  10          8.42          0.92         6.41 o
  -3   9  10          8.88          9.61         2.75 o
  -2   9  10         21.66         28.83         5.03 o
  -1   9  10         73.70        106.18         9.15 o
   0   9  10          5.10         -1.37         4.12 o
   1   9  10         75.35         95.65        10.53 o
   2   9  10         19.48         29.29         7.32 o
   3   9  10          8.00          3.66         5.49 o
   1   0  11       2015.92       2065.91        43.42 o
   2   0  11       2199.24       2096.39        37.77 o
   3   0  11       2621.21       2589.57        46.47 o
   4   0  11        521.70        532.72        13.33 o
   5   0  11        171.12        154.99         7.48 o
   6   0  11         16.35          9.07         2.54 o
   7   0  11          1.91          0.43         2.49 o
   8   0  11          0.08         -0.50         3.77 o
  -8   1  11          5.78          5.00         2.51 o
  -7   1  11         71.86         77.60         4.93 o
  -6   1  11         15.26         29.28         7.66 o
  -5   1  11        420.07        388.18        10.59 o
  -4   1  11        340.97        332.84         9.88 o
  -3   1  11        173.41        181.54         6.05 o
  -2   1  11        478.03        440.64         7.74 o
  -1   1  11       1303.53       1221.37        27.89 o
   0   1  11       2249.09       2119.18        44.29 o
   1   1  11       1412.61       1361.74        21.17 o
   2   1  11        407.33        369.03         8.55 o
   3   1  11        192.45        203.73        10.05 o
   4   1  11        376.47        377.85        12.45 o
   5   1  11        418.75        401.59        13.55 o
   6   1  11         23.67         33.49         3.96 o
   7   1  11         69.14         81.20         5.18 o
   8   1  11          4.58          4.51         3.58 o
  -8   2  11          4.60          4.56         2.29 o
  -7   2  11         61.28         59.50         7.23 o
  -6   2  11          4.60          1.45         2.39 o
  -5   2  11       1064.93       1100.26        25.31 o
  -4   2  11        190.98        187.77         6.21 o
  -3   2  11       2749.78       2846.70        57.66 o
  -2   2  11       1798.01       1829.65        48.34 o
  -1   2  11        902.01        887.36        23.78 o
   0   2  11       5367.03       5690.65       115.81 o
   1   2  11        814.76        815.96        19.19 o
   2   2  11       1929.49       1935.50        34.56 o
   3   2  11       2642.02       2757.31        50.14 o
   4   2  11        192.78        186.47         5.57 o
   5   2  11       1135.67       1156.41        25.34 o
   6   2  11          3.92          4.59         2.54 o
   7   2  11         60.70         60.96         7.78 o
   8   2  11          3.34          2.43         3.19 o
  -8   3  11         38.50         39.21         5.98 o
  -7   3  11         24.72         25.70         5.15 o
  -6   3  11         79.71         79.72         4.30 o
  -5   3  11        268.71        239.02         7.29 o
  -4   3  11        439.23        398.73        12.61 o
  -3   3  11        510.34        539.82        15.37 o
  -2   3  11       2061.50       2011.84        74.14 o
  -1   3  11       1529.95       1503.78        39.64 o
   0   3  11        792.59        693.80        20.06 o
   1   3  11       1627.49       1478.67        56.75 o
   2   3  11       2000.82       1994.07        52.58 o
   3   3  11        489.96        525.06        13.06 o
   4   3  11        447.05        420.18        12.18 o
   5   3  11        228.19        209.78         8.89 o
   6   3  11         83.20         85.95         6.15 o
   7   3  11         26.63         35.45         4.68 o
   8   3  11         39.61         43.51         6.64 o
  -7   4  11          5.87          3.38         3.71 o
  -6   4  11         57.51         64.78         6.91 o
  -5   4  11         51.02         40.73         6.86 o
  -4   4  11        865.23        888.68        35.70 o
  -3   4  11        334.35        343.15        30.66 o
  -1   4  11       1138.42       1176.62        44.85 o
   0   4  11         86.64         81.21         5.01 o
   1   4  11       1050.61       1146.02        38.21 o
   2   4  11       1375.57       1388.13        37.86 o
   3   4  11        293.58        296.78         8.80 o
   4   4  11        843.84        858.16        20.39 o
   5   4  11         47.71         43.67         4.36 o
   6   4  11         61.51         58.25         5.50 o
   7   4  11          7.55          9.57         3.71 o
  -7   5  11          7.73          4.56         4.50 o
  -6   5  11        101.18         83.29         9.61 o
  -5   5  11        112.58        122.19        10.53 o
  -4   5  11         40.03         41.74         3.23 o
  -3   5  11         90.89         86.04         6.41 o
  -2   5  11        260.57        244.39        12.36 o
   0   5  11        425.19        381.22        18.31 o
   1   5  11        915.80        902.15        25.88 o
   2   5  11        272.69        260.66        10.16 o
   3   5  11        102.63         92.88         4.76 o
   4   5  11         46.41         46.48         4.01 o
   5   5  11        117.41        119.95         5.94 o
   6   5  11         91.87         79.94         6.30 o
   7   5  11          9.46         11.16         3.71 o
  -6   6  11         10.76         10.98         6.41 o
  -5   6  11         80.54         86.50        10.07 o
  -3   6  11        257.67        251.71        11.90 o
  -2   6  11        165.64        170.25         9.61 o
  -1   6  11        110.21        113.96         8.70 o
   0   6  11        507.90        574.35        25.17 o
   1   6  11        104.36         95.65         9.61 o
   2   6  11        154.78        163.84        12.36 o
   3   6  11        282.94        265.90        16.02 o
   4   6  11         35.51         34.75         3.83 o
   5   6  11         76.40         69.62         5.02 o
   6   6  11         10.13          5.43         3.39 o
  -6   7  11          4.57          3.20         5.95 o
  -3   7  11         22.43         25.17         3.66 o
  -2   7  11        255.25        258.12        13.27 o
  -1   7  11        117.97        121.74         9.15 o
   0   7  11        318.84        326.31        16.93 o
   1   7  11        124.82        120.82        10.53 o
   2   7  11        257.03        270.47        16.48 o
   3   7  11         22.14         28.37         7.32 o
   4   7  11         86.87        104.34        11.90 o
   5   7  11         20.77         27.00         4.73 o
   6   7  11          4.35         -3.20         4.58 o
  -3   8  11         50.83         54.00         5.03 o
  -2   8  11        125.85        116.70         8.70 o
  -1   8  11         83.73         96.56         8.70 o
   0   8  11          2.93          1.83         4.12 o
   1   8  11         84.41         98.85        10.07 o
   2   8  11        128.55        141.87        12.36 o
   3   8  11         53.64         58.12         9.15 o
   4   8  11         83.59         85.12        10.98 o
  -3   9  11         17.18         18.76         3.20 o
  -2   9  11          6.01          1.37         3.20 o
  -1   9  11         13.16         13.27         5.03 o
   0   9  11         13.35         13.27         5.49 o
   1   9  11         13.26          5.95         5.03 o
   2   9  11          4.96          3.20         5.03 o
   3   9  11         16.79         11.44         5.95 o
   0   0  12       1195.57       1088.95        29.27 o
   1   0  12        319.29        348.18         7.87 o
   2   0  12       1907.52       1922.46        41.04 o
   3   0  12       1481.13       1487.18        27.65 o
   4   0  12          4.14          4.58         3.43 o
   5   0  12       1186.08       1106.88        24.81 o
   6   0  12        474.95        478.40        17.62 o
   7   0  12        293.81        277.61         9.11 o
   8   0  12         18.36         24.99         3.53 o
  -8   1  12         15.55         14.19         3.05 o
  -7   1  12         61.84         60.92         4.37 o
  -6   1  12        165.77        168.30        10.44 o
  -5   1  12        431.49        430.43        11.32 o
  -4   1  12        812.69        860.73        24.82 o
  -3   1  12       2413.12       2390.89        49.89 o
  -2   1  12        266.11        226.69         4.82 o
  -1   1  12       3550.23       3625.94        73.96 o
   0   1  12        678.43        670.95        30.89 o
   1   1  12       3498.58       3582.60        63.45 o
   3   1  12       2471.38       2386.98        43.21 o
   4   1  12        861.46        904.54        20.95 o
   5   1  12        411.87        412.06        14.19 o
   6   1  12        160.26        156.47         8.01 o
   7   1  12         60.54         57.06         5.43 o
   8   1  12         16.47         14.59         2.92 o
  -8   2  12         10.84         13.69         2.85 o
  -7   2  12         91.11        109.98         5.56 o
  -6   2  12        149.71        133.27         5.84 o
  -5   2  12        367.27        401.62        11.03 o
  -4   2  12        370.58        338.54        13.67 o
  -3   2  12        171.47        169.36         7.03 o
  -2   2  12       1224.41       1252.75        32.14 o
  -1   2  12       5941.75       5674.24       116.59 o
   0   2  12         23.31         22.43         2.59 o
   1   2  12       6038.10       5798.85       117.04 o
   2   2  12       1162.49       1200.46        22.89 o
   3   2  12        163.16        170.82         5.07 o
   4   2  12        351.83        320.60        13.67 o
   5   2  12        368.69        398.57        10.98 o
   6   2  12        160.23        140.11         6.27 o
   7   2  12         80.68         93.76         6.63 o
   8   2  12         13.55         18.28         4.04 o
  -8   3  12          6.20         16.21         5.95 o
  -7   3  12          8.71          9.51         2.83 o
  -6   3  12         12.92         17.60         2.59 o
  -5   3  12         50.97         59.28         3.96 o
  -4   3  12        481.72        474.20        16.70 o
  -3   3  12        441.21        450.32        13.92 o
  -2   3  12       1272.01       1258.54        50.80 o
  -1   3  12       1989.72       2058.24        54.85 o
   0   3  12        543.16        527.85        16.34 o
   1   3  12       2094.47       2144.39        55.17 o
   2   3  12       1332.04       1373.26        36.56 o
   3   3  12        467.55        476.11        11.88 o
   4   3  12        490.59        490.67        12.59 o
   5   3  12         41.62         45.77         8.24 o
   6   3  12         19.67         21.74         3.88 o
   7   3  12          8.92         10.07         4.12 o
   8   3  12          7.79          6.86         3.63 o
  -7   4  12          9.11          7.13         4.39 o
  -6   4  12         99.10        124.27         8.69 o
  -5   4  12        104.78         86.29         4.77 o
  -4   4  12         17.88         14.67         2.62 o
  -3   4  12        724.42        728.12        20.22 o
  -1   4  12         40.25         32.95         5.03 o
   0   4  12       2911.09       2773.81        71.68 o
   1   4  12         31.69         21.99         3.39 o
   2   4  12        519.84        505.72        16.17 o
   3   4  12        726.94        703.01        16.93 o
   4   4  12         18.14         14.87         2.54 o
   5   4  12        114.86         99.94         6.12 o
   6   4  12         97.89        115.52         9.38 o
   7   4  12          6.17         10.13         3.89 o
  -7   5  12         15.93          7.50         4.62 o
  -6   5  12         16.66         21.18        13.50 o
  -5   5  12         21.28         16.02         5.03 o
  -4   5  12        333.74        347.35        11.32 o
  -3   5  12        221.02        207.77        10.98 o
  -2   5  12        527.71        490.15        21.05 o
   0   5  12        213.49        229.74        13.27 o
   1   5  12       1299.04       1293.91        35.92 o
   2   5  12        499.34        485.75        16.00 o
   3   5  12        259.42        239.40         8.94 o
   4   5  12        331.05        347.51        10.31 o
   5   5  12         21.89         19.95         3.89 o
   6   5  12         15.57         20.85         4.21 o
   7   5  12         14.15         12.80         4.04 o
  -6   6  12         39.69         34.32         7.78 o
  -5   6  12         33.94         47.14         8.24 o
  -4   6  12        116.17        120.82         5.95 o
  -3   6  12        168.16        183.52         9.61 o
  -2   6  12         56.28         59.95         6.41 o
  -1   6  12        668.44        637.05        27.00 o
   0   6  12          0.81          2.75         3.66 o
   1   6  12        638.27        624.69        27.92 o
   2   6  12         57.39         73.22         9.15 o
   3   6  12        155.29        163.84        13.73 o
   4   6  12        112.70        101.64         5.62 o
   5   6  12         38.61         33.08         4.53 o
   6   6  12         44.16         41.19         5.18 o
  -3   7  12        159.44        154.69         8.70 o
  -2   7  12         72.06         87.87         7.78 o
  -1   7  12         92.35        101.14         8.70 o
   0   7  12        131.69        158.81        11.44 o
   1   7  12         93.97        104.34        10.53 o
   2   7  12         64.00         94.73        10.53 o
   3   7  12        150.44        147.82        13.27 o
   4   7  12         20.02         26.09         7.32 o
   5   7  12         20.88         32.04         6.41 o
  -3   8  12         30.73         33.41         4.12 o
  -2   8  12         39.19         45.31         5.95 o
  -1   8  12          5.27          1.37         4.12 o
   0   8  12         99.83         87.41         9.15 o
   1   8  12          5.14          1.83         5.03 o
   2   8  12         43.08         36.61         7.78 o
   3   8  12         32.77         35.24         8.24 o
   4   8  12          0.14         -0.46         5.49 o
  -2   9  12          4.58          5.95         3.66 o
  -1   9  12          5.38          4.12         4.12 o
   0   9  12          5.78         14.64         5.03 o
   1   9  12          4.72          1.83         5.03 o
   2   9  12          2.84          8.70         5.95 o
   1   0  13       3274.90       3183.18        56.97 o
   2   0  13       1505.22       1654.19        30.64 o
   3   0  13        529.64        497.00        10.68 o
   4   0  13        310.74        354.87         9.62 o
   5   0  13          7.86         10.25         2.52 o
   6   0  13         30.57         49.71         5.54 o
   7   0  13         53.80         67.74         5.18 o
   8   0  13          1.28          1.84         3.34 o
  -8   1  13         12.30         16.53         3.09 o
  -7   1  13         14.62         11.97         2.97 o
  -6   1  13         43.04         39.56         4.69 o
  -5   1  13        144.01        119.08         5.57 o
  -4   1  13        196.38        179.68         7.92 o
  -3   1  13        802.34        794.13        18.42 o
  -2   1  13        403.05        399.95         7.42 o
  -1   1  13       1690.41       1791.44        37.32 o
   0   1  13       1902.35       1839.57        39.09 o
   1   1  13       1636.92       1723.88        31.78 o
   2   1  13        359.00        349.97         8.29 o
   3   1  13        803.99        798.62        15.89 o
   4   1  13        193.19        183.05         6.76 o
   5   1  13        190.05        158.21         7.69 o
   6   1  13         39.50         39.42         3.75 o
   7   1  13         16.46         22.69         2.79 o
   8   1  13         14.10         16.65         2.89 o
  -8   2  13         55.01         49.12         5.21 o
  -7   2  13          6.56          9.96         4.23 o
  -6   2  13        151.09        145.76         6.13 o
  -5   2  13        198.46        217.88         7.55 o
  -4   2  13        236.05        237.79        11.28 o
  -3   2  13       1551.01       1606.36        55.83 o
  -2   2  13       2522.05       2554.16        89.70 o
  -1   2  13        199.95        193.67         6.26 o
   0   2  13       5353.30       5522.72       112.81 o
   1   2  13        245.93        234.40        10.48 o
   2   2  13       2430.81       2386.68        43.65 o
   3   2  13       1489.10       1536.99        28.96 o
   4   2  13        266.82        263.99         7.66 o
   5   2  13        189.46        220.86         7.49 o
   6   2  13        147.11        130.78         6.33 o
   7   2  13          7.14         13.18         3.39 o
   8   2  13         51.92         43.69         5.18 o
  -7   3  13         57.40         58.81         4.09 o
  -6   3  13        219.59        210.43         7.41 o
  -5   3  13        229.59        223.62         7.53 o
  -4   3  13        569.41        567.66        16.93 o
  -3   3  13        168.72        170.05         7.12 o
  -2   3  13       1219.61       1145.05        46.22 o
   0   3  13       2061.00       1983.77        52.42 o
   1   3  13         27.87         33.07         4.04 o
   2   3  13       1220.93       1190.68        32.84 o
   3   3  13        179.89        176.80         6.16 o
   4   3  13        539.43        547.70        14.10 o
   5   3  13        225.66        221.06        15.79 o
   6   3  13        228.98        210.39         9.38 o
   7   3  13         55.28         52.19         5.50 o
  -7   4  13          8.40         17.22         4.73 o
  -6   4  13         81.07         86.19         7.69 o
  -5   4  13         41.96         36.70         3.46 o
  -4   4  13        400.34        394.99        13.27 o
  -3   4  13        290.36        271.85        12.81 o
   0   4  13          7.72          4.24         2.41 o
   1   4  13       1008.27       1083.93        30.58 o
   2   4  13        979.94        938.93        27.33 o
   3   4  13        265.14        234.11         7.66 o
   4   4  13        399.47        423.35        11.53 o
   5   4  13         40.29         36.24         5.95 o
   6   4  13         81.61         88.73         6.63 o
   7   4  13          8.88          9.11         3.71 o
  -7   5  13          9.02          7.48         4.62 o
  -6   5  13         21.64         22.21         5.49 o
  -5   5  13         92.55         93.36         9.61 o
  -4   5  13         73.53         69.97         4.57 o
  -3   5  13        169.73        168.87        10.07 o
  -2   5  13        181.71        172.99        10.53 o
  -1   5  13        186.34        187.64        11.44 o
   0   5  13        168.30        173.45        11.90 o
   1   5  13        186.26        187.38         8.72 o
   2   5  13        166.90        167.86         8.40 o
   3   5  13        185.09        188.31        10.75 o
   4   5  13         86.76         81.11         4.99 o
   5   5  13         76.46         71.69         5.82 o
   6   5  13         18.18         20.57         4.04 o
   7   5  13          9.19          6.75         3.71 o
  -6   6  13          3.60          0.00         5.03 o
  -5   6  13         64.68         64.99         9.15 o
  -4   6  13         65.00         64.99         5.03 o
  -3   6  13        359.58        336.37        15.10 o
  -2   6  13        172.08        193.59        11.44 o
  -1   6  13         58.16         54.46         6.86 o
   0   6  13        327.68        368.41        18.76 o
   1   6  13         64.10         59.49         8.24 o
   2   6  13        200.26        213.72        14.64 o
   3   6  13        368.75        308.46        18.76 o
   4   6  13         59.65         51.06         4.79 o
   5   6  13         64.44         70.06         6.15 o
   6   6  13          3.13          3.70         3.89 o
  -4   7  13         82.25         75.97         4.58 o
  -3   7  13         15.61         16.02         3.66 o
  -2   7  13         80.02         74.60         7.78 o
  -1   7  13         70.85         71.39         7.78 o
   0   7  13         62.65         54.46         7.78 o
   1   7  13         73.52         81.00         9.61 o
   2   7  13         81.38         82.83        10.07 o
   3   7  13         14.31         24.71         7.32 o
   4   7  13         84.34         96.56        11.44 o
  -3   8  13         41.08         43.93         5.03 o
  -2   8  13         51.83         48.51         6.41 o
  -1   8  13        160.77        182.15        11.90 o
   0   8  13          7.57          4.12         5.03 o
   1   8  13        159.64        171.16        13.73 o
   2   8  13         53.35         63.16         9.61 o
   3   8  13         36.93         43.02         8.24 o
   4   8  13         25.88         27.92         7.78 o
  -2   9  13          5.11         -0.92         3.20 o
  -1   9  13         43.13         46.68         6.86 o
   0   9  13         17.96          7.78         5.03 o
   1   9  13         44.26         48.97         8.24 o
   2   9  13          4.37         -1.37         5.03 o
   0   0  14       2800.29       2663.62        68.11 o
   1   0  14        161.18        168.11         5.06 o
   2   0  14        685.65        683.78        12.27 o
   3   0  14       1081.14       1024.35        17.57 o
   4   0  14        104.11        103.34         4.75 o
   5   0  14        729.49        658.26        16.15 o
   6   0  14        219.28        246.76         9.69 o
   7   0  14         49.87         37.39         3.92 o
   8   0  14          0.08         -2.41         2.41 o
  -8   1  14          4.55          7.61         2.97 o
  -7   1  14         16.06         14.19         3.17 o
  -6   1  14         27.36         34.10         6.10 o
  -5   1  14        206.45        201.11         7.34 o
  -4   1  14        452.64        482.80        12.41 o
  -3   1  14        747.47        736.97        17.59 o
  -2   1  14       1827.74       1828.57        30.69 o
  -1   1  14       1119.84       1098.15        25.06 o
   0   1  14        760.46        762.86        17.86 o
   1   1  14       1183.78       1171.74        25.54 o
   2   1  14       1926.12       1955.10        34.54 o
   3   1  14        768.39        756.26        13.47 o
   4   1  14        443.97        469.29         9.40 o
   5   1  14        223.64        227.44         7.46 o
   6   1  14         23.14         27.69         4.10 o
   7   1  14         14.01         10.83         2.63 o
   8   1  14          5.53         10.83         2.75 o
  -7   2  14         60.27         71.17         4.87 o
  -6   2  14         49.04         44.96         3.99 o
  -5   2  14        284.31        304.46         9.28 o
  -4   2  14        606.59        557.06        14.01 o
  -3   2  14        181.72        226.06        31.58 o
  -2   2  14        608.91        615.54        26.09 o
  -1   2  14       1808.81       1749.67        37.66 o
   0   2  14        571.95        563.22        13.89 o
   1   2  14       1835.24       1780.89        46.78 o
   2   2  14        586.80        573.83        12.13 o
   3   2  14        192.63        217.83         6.03 o
   4   2  14        610.90        547.50        12.15 o
   5   2  14        273.77        295.51         9.11 o
   6   2  14         41.64         38.17         5.54 o
   7   2  14         61.65         75.27         5.37 o
  -7   3  14          1.60          2.64         2.27 o
  -6   3  14         11.64         12.90         2.59 o
  -5   3  14        154.92        163.78         6.53 o
  -4   3  14        479.64        471.62        14.56 o
  -3   3  14        706.77        665.78        18.91 o
  -1   3  14        983.17        972.57        28.64 o
   0   3  14       1014.62        964.91        27.67 o
   1   3  14       1054.20       1058.68        29.12 o
   2   3  14        284.24        300.30        11.31 o
   3   3  14        690.03        645.87        15.76 o
   4   3  14        461.06        462.57        12.48 o
   5   3  14        164.53        175.19         8.07 o
   6   3  14         14.92         16.52         3.71 o
   7   3  14          1.43         -0.69         2.91 o
  -7   4  14         16.94         15.50         4.82 o
  -6   4  14         28.24         34.17         4.82 o
  -5   4  14        289.85        268.59        16.95 o
  -4   4  14         55.59         47.46         5.49 o
  -3   4  14        197.57        192.67        11.44 o
  -2   4  14         92.35         86.95         7.78 o
  -1   4  14        128.17        134.55         9.61 o
   0   4  14       1989.75       1826.15        49.03 o
   1   4  14        127.17        117.95         9.61 o
   2   4  14         96.26         98.61         6.58 o
   3   4  14        199.10        202.49         6.84 o
   4   4  14         62.98         51.86         3.89 o
   5   4  14        295.57        270.81        11.44 o
   6   4  14         22.67         32.53         5.49 o
   7   4  14         18.74         22.49         4.36 o
  -6   5  14          5.69          7.58         4.50 o
  -5   5  14         29.75         23.41         2.82 o
  -4   5  14         57.42         59.04         5.95 o
  -3   5  14        243.03        223.33        12.81 o
  -2   5  14        198.44        211.44        11.90 o
  -1   5  14        391.32        383.97        18.31 o
   0   5  14        145.48        172.99        11.90 o
   1   5  14        379.99        362.47        13.43 o
   2   5  14        184.59        187.88         9.22 o
   3   5  14        274.49        263.11        10.95 o
   4   5  14         57.65         57.60         4.43 o
   5   5  14         34.14         30.14         4.17 o
   6   5  14          5.09          5.78         3.39 o
  -6   6  14         32.07         19.68         6.86 o
  -4   6  14         99.76         94.73         6.41 o
  -3   6  14         13.05         16.93         4.12 o
  -2   6  14        231.73        262.69        14.19 o
  -1   6  14        183.79        179.86        11.90 o
   0   6  14         16.32         14.19         5.03 o
   1   6  14        187.50        175.28        12.81 o
   2   6  14        227.82        260.86        16.93 o
   3   6  14         10.60         11.90         5.95 o
   4   6  14         97.80         88.62         7.23 o
   5   6  14         41.77         51.04         5.95 o
   6   6  14         33.91         27.92         5.95 o
  -4   7  14         16.03         13.73         2.75 o
  -3   7  14         60.45         55.83         5.95 o
  -2   7  14        140.74        150.57        10.53 o
  -1   7  14         82.00         78.26         8.70 o
   0   7  14        187.13        187.18        13.27 o
   1   7  14         78.74         86.04        10.07 o
   2   7  14        134.37        144.16        13.27 o
   3   7  14         64.32         60.41         9.61 o
   4   7  14         14.44         10.53         7.32 o
  -3   8  14         37.60         39.36         5.03 o
  -2   8  14         23.89         26.09         5.03 o
  -1   8  14         11.57         14.19         5.49 o
   0   8  14         64.44         60.41         8.24 o
   1   8  14         11.08          4.12         5.49 o
   2   8  14         23.85         26.54         7.32 o
   3   8  14         35.86         36.15         8.24 o
  -1   9  14         13.69         18.76         5.49 o
   0   9  14          2.45         -2.75         4.58 o
   1   9  14         13.26         22.88         6.86 o
   1   0  15       3059.05       3104.10        55.99 o
   2   0  15        716.49        688.67        12.38 o
   3   0  15        290.96        267.15         8.71 o
   4   0  15        408.38        439.88        11.61 o
   5   0  15          9.46          9.21         2.45 o
   6   0  15        198.46        207.63         7.76 o
   7   0  15         45.00         32.96         3.97 o
  -7   1  15         68.93         64.31         5.13 o
  -6   1  15         82.10         65.84         6.49 o
  -5   1  15        260.59        255.15         8.41 o
  -4   1  15         34.44         34.85         3.26 o
  -3   1  15        466.99        447.90        11.35 o
  -2   1  15        438.48        464.02        10.24 o
  -1   1  15       1571.93       1515.04        28.52 o
   0   1  15        414.68        390.20        10.52 o
   1   1  15       1569.39       1513.02        33.28 o
   2   1  15        429.81        456.08        10.05 o
   3   1  15        440.31        423.56        12.15 o
   4   1  15         37.65         36.52         2.66 o
   5   1  15        266.85        247.39         6.91 o
   6   1  15         74.91         67.92         4.02 o
   7   1  15         69.68         64.00         5.04 o
  -7   2  15          2.98          3.69         2.58 o
  -6   2  15         47.60         42.47         3.94 o
  -5   2  15         86.78         98.47         5.27 o
  -4   2  15        108.97         98.87         6.80 o
  -3   2  15        735.31        728.96        22.02 o
  -2   2  15       2294.30       2218.83        57.28 o
  -1   2  15        251.08        256.43         7.74 o
   0   2  15       2605.34       2624.92        55.38 o
   1   2  15        250.31        269.61        16.84 o
   2   2  15       2248.93       2138.50        39.51 o
   3   2  15        797.42        783.47        15.75 o
   4   2  15        101.68         94.25         4.89 o
   5   2  15         65.80         70.53         4.49 o
   6   2  15         48.70         49.93         4.34 o
   7   2  15          2.39          7.74         2.84 o
  -7   3  15         33.15         32.41         6.28 o
  -6   3  15        118.44        120.43         5.96 o
  -5   3  15        144.54        148.76         6.26 o
  -4   3  15        440.68        424.75        11.69 o
  -3   3  15        210.93        207.77        12.36 o
  -1   3  15        266.14        251.21        10.19 o
   0   3  15        302.27        292.43        11.33 o
   1   3  15        269.30        269.30        15.79 o
   2   3  15        491.96        522.91        17.31 o
   3   3  15        222.57        231.15         6.45 o
   4   3  15        435.88        407.48        13.49 o
   5   3  15        160.92        156.48         7.48 o
   6   3  15        119.55        129.58         7.42 o
   7   3  15         31.48         41.57         5.49 o
  -7   4  15          8.74          5.10         4.17 o
  -6   4  15         24.90         21.93         3.44 o
  -5   4  15          2.71          3.05         2.55 o
  -4   4  15        240.79        252.64        20.14 o
  -3   4  15        111.44        106.63         8.70 o
  -2   4  15        165.38        168.42        11.44 o
  -1   4  15       1267.24       1355.11        51.26 o
   0   4  15          0.20          2.06         2.91 o
   1   4  15       1272.15       1276.29        36.56 o
   2   4  15        186.80        185.96         8.86 o
   3   4  15        126.24        123.66         5.26 o
   4   4  15        238.34        253.11         8.40 o
   5   4  15          1.94          2.13         2.62 o
   6   4  15         24.15         21.55         3.89 o
   7   4  15          8.44         11.40         5.95 o
  -6   5  15         19.91         14.81        13.73 o
  -5   5  15         20.21         25.52         3.18 o
  -4   5  15         56.07         68.19         6.41 o
  -3   5  15        314.18        274.13        14.64 o
  -2   5  15        124.12        118.99         9.15 o
  -1   5  15        278.54        263.61        14.64 o
   0   5  15         76.54         68.19         8.70 o
   1   5  15        290.53        250.34        16.02 o
   2   5  15        110.96        104.80        11.44 o
   3   5  15        313.94        302.28        12.43 o
   4   5  15         50.53         59.95         6.25 o
   5   5  15         17.48         21.51         5.95 o
   6   5  15         22.95         37.07         7.32 o
  -4   6  15         31.99         29.75         4.12 o
  -3   6  15        200.82        215.55        11.90 o
  -2   6  15        285.06        295.64        16.02 o
  -1   6  15         90.57        110.29        10.53 o
   0   6  15        260.60        327.68        18.31 o
   1   6  15         99.53         97.94        10.98 o
   2   6  15        284.45        306.17        18.76 o
   3   6  15        185.73        201.82        15.56 o
   4   6  15         30.57         27.08         6.18 o
   5   6  15         16.35         12.81         5.49 o
  -4   7  15         54.25         59.04         5.49 o
  -3   7  15         25.55         19.22         4.58 o
  -2   7  15         79.74         66.82         7.78 o
  -1   7  15         37.97         27.92         5.95 o
   0   7  15        112.01         97.48        10.07 o
   1   7  15         33.95         39.82         7.78 o
   2   7  15         85.60         66.36        10.07 o
   3   7  15         28.85         22.42         7.32 o
   4   7  15         50.49         43.48         9.15 o
  -3   8  15         17.15         16.02         4.12 o
  -2   8  15         27.25         27.46         5.49 o
  -1   8  15         38.36         58.12         7.78 o
   0   8  15          4.12         14.19         5.95 o
   1   8  15         41.48         46.22         8.70 o
   2   8  15         25.64         13.27         6.86 o
   3   8  15         19.15         16.93         7.32 o
   0   0  16       2140.01       2138.34        55.96 o
   1   0  16          0.60          2.03         1.81 o
   2   0  16        426.85        477.76        10.86 o
   3   0  16        359.58        330.16        10.11 o
   4   0  16         15.99         16.56         3.96 o
   5   0  16        250.43        234.93        10.62 o
   6   0  16         89.76         99.41         9.84 o
   7   0  16          1.69         -0.85         3.30 o
  -7   1  16         12.79         15.92         4.81 o
  -6   1  16          3.61          9.52         3.81 o
  -5   1  16         32.36         39.34         3.72 o
  -4   1  16        449.30        459.65        12.48 o
  -3   1  16        304.43        308.84        12.11 o
  -2   1  16        820.53        785.58        16.23 o
  -1   1  16        789.47        777.80        15.93 o
   0   1  16        561.28        542.52        13.78 o
   1   1  16        783.33        776.66        18.83 o
   2   1  16        831.87        805.05        19.27 o
   3   1  16        318.83        314.18        13.21 o
   4   1  16        457.04        481.96        12.37 o
   5   1  16         37.18         43.14         3.80 o
   6   1  16          4.06          4.23         2.65 o
   7   1  16         10.63          7.58         3.04 o
  -7   2  16          5.52         10.03         7.09 o
  -6   2  16         85.63         77.16         5.19 o
  -5   2  16          0.44          1.51         2.51 o
  -4   2  16        622.81        599.40        15.12 o
  -3   2  16         32.62         32.71         3.23 o
  -2   2  16        365.43        345.77        13.10 o
  -1   2  16        223.74        209.67         6.59 o
   0   2  16         28.13         27.89         3.16 o
   1   2  16        197.84        168.23         6.72 o
   2   2  16        372.27        375.43        10.91 o
   3   2  16         35.20         33.94         3.70 o
   4   2  16        608.70        582.01        14.70 o
   5   2  16          0.98         -0.05         2.37 o
   6   2  16         90.88         80.99         5.23 o
   7   2  16          4.78         13.83         3.21 o
  -7   3  16          1.95          0.25         2.43 o
  -6   3  16         12.46         11.49         2.81 o
  -5   3  16         56.30         66.82         7.01 o
  -4   3  16        186.06        187.46         7.19 o
  -3   3  16        446.71        428.82        19.68 o
  -2   3  16        525.91        490.60        21.97 o
  -1   3  16        744.53        729.98        27.00 o
   0   3  16       1311.76       1333.87        56.06 o
   1   3  16        718.25        715.96        22.49 o
   2   3  16        473.87        451.79        12.84 o
   3   3  16        418.23        403.54        12.04 o
   4   3  16        207.14        204.01         8.10 o
   5   3  16         63.03         75.51         8.70 o
   6   3  16         16.25         19.68         5.95 o
   7   3  16          1.92          6.86         5.03 o
  -6   4  16         29.84         35.05         3.54 o
  -5   4  16        125.87        108.43        10.26 o
  -4   4  16         85.61         90.85         5.82 o
  -3   4  16        145.21        139.13        10.07 o
  -2   4  16        100.39         87.87         9.15 o
  -1   4  16        505.90        507.54        23.34 o
   0   4  16        647.71        618.06        19.90 o
   1   4  16        509.92        465.27        16.49 o
   2   4  16        107.89         97.75         8.01 o
   3   4  16        156.90        151.38         8.53 o
   4   4  16         78.31         81.42         6.77 o
   5   4  16        119.42        112.12        10.53 o
   6   4  16         27.91         34.32         6.86 o
  -6   5  16         10.81          6.02         6.86 o
  -5   5  16        120.85        118.44         6.86 o
  -4   5  16         99.58         93.82         7.78 o
  -3   5  16        279.10        259.03        14.19 o
  -2   5  16        293.35        273.22        15.56 o
  -1   5  16        317.96        343.24        17.85 o
   0   5  16        239.04        251.25        15.56 o
   1   5  16        282.19        322.64        18.76 o
   2   5  16        321.76        308.00        17.85 o
   3   5  16        261.68        246.03        11.46 o
   4   5  16        100.01        109.55         8.07 o
   5   5  16        119.84        130.89        11.44 o
   6   5  16          9.85         11.44         5.49 o
  -5   6  16         33.57         36.61         3.66 o
  -4   6  16        101.75        102.51         7.78 o
  -3   6  16         13.32         12.81         4.58 o
  -2   6  16         91.65        113.96        10.07 o
  -1   6  16         36.01         32.04         6.41 o
   0   6  16         16.86         21.05         5.95 o
   1   6  16         31.33         27.46         7.32 o
   2   6  16         84.09        118.99        12.36 o
   3   6  16         14.98         18.31         6.86 o
   4   6  16        108.80         97.02        11.90 o
   5   6  16         34.64         35.70         7.32 o
  -4   7  16         14.79         13.73         3.20 o
  -3   7  16         10.22          9.61         4.12 o
  -2   7  16         71.56         75.05         8.24 o
  -1   7  16         76.46         80.09         9.15 o
   0   7  16         94.81        106.18        10.98 o
   1   7  16         72.98         62.70         9.15 o
   2   7  16         81.27         76.89        10.53 o
   3   7  16          7.24         14.64         7.32 o
   4   7  16         16.95          1.37         6.41 o
  -2   8  16          8.97          4.12         4.12 o
  -1   8  16          8.17          7.32         5.03 o
   0   8  16         21.00         20.59         6.41 o
   1   8  16          7.92          7.78         5.95 o
   2   8  16          8.89          3.20         5.95 o
   1   0  17       1999.18       1979.84        36.88 o
   2   0  17        433.58        445.29        10.45 o
   3   0  17        400.03        365.86        11.91 o
   4   0  17        419.88        445.36        15.85 o
   5   0  17         74.32         71.64         7.78 o
   6   0  17         40.31         51.60         5.82 o
   7   0  17          7.68          2.75         8.24 o
  -7   1  17         37.29         39.05         5.06 o
  -6   1  17        128.61        127.70        10.75 o
  -5   1  17        273.45        257.53        11.40 o
  -4   1  17        138.30        130.56         8.13 o
  -3   1  17        526.86        522.08        17.31 o
  -2   1  17        446.03        431.89        10.24 o
  -1   1  17        420.09        432.07        11.47 o
   0   1  17         22.31         29.67         2.88 o
   1   1  17        426.19        428.71        12.03 o
   2   1  17        460.89        458.70        12.57 o
   3   1  17        530.32        504.87        19.00 o
   4   1  17        151.27        132.10         7.77 o
   5   1  17        247.84        238.63        10.84 o
   6   1  17        128.93        129.60         8.79 o
   7   1  17         36.18         38.84         5.60 o
  -7   2  17          2.86          7.47         4.35 o
  -6   2  17         10.74         13.59         3.94 o
  -5   2  17        169.44        185.60         9.56 o
  -4   2  17        212.31        182.43         9.12 o
  -3   2  17        392.77        425.75        15.17 o
  -2   2  17       1334.72       1250.23        35.59 o
  -1   2  17        220.02        210.13         7.13 o
   0   2  17       2711.78       2661.58        56.61 o
   1   2  17        213.78        202.45         7.44 o
   2   2  17       1311.52       1259.68        35.22 o
   3   2  17        376.42        417.93        12.31 o
   4   2  17        185.19        173.49        16.93 o
   5   2  17        155.09        181.28         9.51 o
   6   2  17         10.70         13.37         4.29 o
   7   2  17          3.06          3.97         3.96 o
  -6   3  17         58.80         59.24         5.82 o
  -5   3  17        162.18        160.94         8.88 o
  -4   3  17        302.22        287.56         9.38 o
  -3   3  17        127.27        143.70        10.53 o
  -2   3  17        361.55        352.85        18.31 o
  -1   3  17        964.80        901.24        26.53 o
   0   3  17        166.63        170.91         8.89 o
   1   3  17        925.75        863.80        26.70 o
   2   3  17        329.71        339.07        10.72 o
   3   3  17        123.19        131.75         6.49 o
   4   3  17        303.54        292.39        10.11 o
   5   3  17        167.85        156.52        12.36 o
   6   3  17         58.13         67.73         9.15 o
  -6   4  17          9.81          4.88         2.87 o
  -5   4  17          1.96         -1.83         6.18 o
  -4   4  17         22.06         27.46         5.03 o
  -3   4  17        239.45        203.20        13.27 o
  -2   4  17         56.24         68.65         8.24 o
  -1   4  17        300.37        318.07        18.31 o
   0   4  17         47.34         42.10         7.32 o
   1   4  17        369.99        368.44        13.92 o
   2   4  17         70.98         84.13         6.77 o
   3   4  17        264.46        236.28        10.81 o
   4   4  17         17.56         19.68         4.50 o
   5   4  17          3.17          0.00         4.12 o
   6   4  17          7.85          6.41         5.03 o
  -5   5  17         48.62         43.02         5.03 o
  -4   5  17         14.14          9.61         4.12 o
  -3   5  17        107.84        129.06        10.07 o
  -2   5  17          0.75          1.37         3.66 o
  -1   5  17        210.81        195.42        13.73 o
   0   5  17         94.74         84.67        10.07 o
   1   5  17        239.96        215.55        15.10 o
   2   5  17          1.75          1.59         3.71 o
   3   5  17        108.37        122.25        12.59 o
   4   5  17         11.82         10.42         4.29 o
   5   5  17         53.45         45.77         7.32 o
  -5   6  17          9.26          9.61         2.75 o
  -4   6  17          4.82          0.46         3.20 o
  -3   6  17         43.80         59.95         7.32 o
  -2   6  17        220.31        219.67        13.73 o
  -1   6  17         26.14         39.36         6.86 o
   0   6  17        250.71        266.35        16.93 o
   1   6  17         28.27         25.63         7.32 o
   2   6  17        206.10        218.30        16.48 o
   3   6  17         44.00         54.00         9.61 o
   4   6  17          5.45          3.66         5.95 o
   5   6  17         10.51         19.68         6.41 o
  -3   7  17         31.70         29.29         5.49 o
  -2   7  17        110.89        116.70        10.53 o
  -1   7  17          5.04          2.29         4.58 o
   0   7  17        101.90         91.53        10.53 o
   1   7  17          5.74          2.75         5.49 o
   2   7  17        110.92        115.33        12.81 o
   3   7  17         30.96         40.27         8.70 o
  -1   8  17         57.36         74.14         9.15 o
   0   8  17          9.21         14.64         5.95 o
   1   8  17         56.99         72.77        10.07 o
   0   0  18       1347.58       1333.21        36.70 o
   1   0  18        320.58        329.94        12.88 o
   2   0  18         13.81         12.99         2.71 o
   3   0  18        278.65        280.13        11.81 o
   4   0  18         57.97         49.74         5.47 o
   5   0  18        189.61        165.49         9.32 o
   6   0  18          9.59         19.81         4.50 o
   7   0  18         30.35         22.93         4.62 o
  -7   1  18          1.05         -0.17         4.12 o
  -6   1  18         12.29          4.32         4.35 o
  -5   1  18         17.81         14.19         4.29 o
  -4   1  18         69.63         78.31         6.77 o
  -3   1  18        233.38        248.32        10.84 o
  -2   1  18        223.87        228.04         8.62 o
  -1   1  18       1069.74       1041.27        20.84 o
   0   1  18         59.36         52.12         3.65 o
   1   1  18       1068.28       1028.63        24.37 o
   2   1  18        274.14        275.76         9.05 o
   3   1  18        239.74        234.19        10.51 o
   4   1  18         73.29         77.35         6.47 o
   5   1  18         13.25         11.04         4.35 o
   6   1  18         13.18         12.15         4.29 o
   7   1  18          1.67          6.99         4.06 o
  -6   2  18         78.12         70.95         6.77 o
  -5   2  18          2.30          2.42         3.30 o
  -4   2  18        331.26        310.73        12.71 o
  -3   2  18          6.58          3.40         3.46 o
  -2   2  18        159.96        178.33         9.18 o
  -1   2  18         75.81         73.08         4.48 o
   0   2  18         67.32         72.10         4.64 o
   1   2  18         63.77         66.89         4.81 o
   2   2  18        177.28        175.90         7.29 o
   3   2  18          5.25          3.37         2.79 o
   4   2  18        341.02        326.68        13.10 o
   5   2  18          4.17          4.81         3.56 o
   6   2  18         74.67         65.78         6.82 o
  -6   3  18         33.75         31.47         4.82 o
  -5   3  18          4.18          9.98         3.81 o
  -4   3  18        139.06        131.20         8.35 o
  -3   3  18        223.88        203.66        13.73 o
  -2   3  18        504.56        485.11        23.80 o
  -1   3  18        773.04        736.36        30.66 o
   0   3  18        801.30        795.51        30.89 o
   1   3  18        722.26        645.04        24.71 o
   2   3  18        511.37        502.68        13.97 o
   3   3  18        237.81        235.44         8.70 o
   4   3  18        155.81        143.03         8.41 o
   5   3  18          5.71          8.24         5.49 o
   6   3  18         35.74         32.49         7.32 o
  -6   4  18         27.08         26.15         6.64 o
  -5   4  18         73.77         72.85        21.28 o
  -4   4  18         20.89         25.63         5.49 o
  -3   4  18        140.76        148.74        10.98 o
  -2   4  18         89.06         77.34         9.15 o
  -1   4  18        124.04        125.85        11.44 o
   0   4  18          1.95          4.58         5.03 o
   1   4  18        122.87        139.13        11.90 o
   2   4  18         99.37         99.20         8.01 o
   3   4  18        135.89        129.68         8.72 o
   4   4  18         17.04         14.26         4.36 o
   5   4  18         70.30         63.16         8.70 o
   6   4  18         26.29         34.32         7.32 o
  -5   5  18         47.27         42.56         5.49 o
  -4   5  18         67.39         54.92         6.86 o
  -3   5  18        231.76        222.42        13.73 o
  -2   5  18        159.85        162.92        12.36 o
  -1   5  18        274.19        267.27        16.93 o
   0   5  18        408.00        433.40        22.88 o
   1   5  18        268.64        293.35        17.85 o
   2   5  18        155.63        163.84        14.64 o
   3   5  18        218.50        209.11        14.19 o
   4   5  18         65.65         59.10         6.58 o
   5   5  18         47.55         52.63         8.24 o
  -4   6  18         74.19         79.17         7.78 o
  -3   6  18         76.13         78.72         8.70 o
  -2   6  18         21.64         32.49         6.41 o
  -1   6  18         71.78         64.07         8.70 o
   0   6  18         24.35         20.14         6.41 o
   1   6  18         66.94         65.44         9.61 o
   2   6  18         22.21         28.37         8.24 o
   3   6  18         77.22         83.75        11.90 o
   4   6  18         72.76         81.00        11.44 o
  -3   7  18         26.25         28.37         5.49 o
  -2   7  18         17.01         24.71         5.95 o
  -1   7  18         25.35         27.46         6.41 o
   0   7  18         62.08         67.73         9.61 o
   1   7  18         28.70         32.95         7.78 o
   2   7  18         16.16          3.66         6.41 o
   3   7  18         26.02         16.48         7.32 o
   1   0  19       1159.37       1158.18        23.19 o
   2   0  19        184.07        186.87         7.65 o
   3   0  19        601.39        578.17        19.42 o
   4   0  19        156.46        188.63         9.71 o
   5   0  19         52.71         37.94         5.33 o
   6   0  19          2.42          0.08         3.52 o
  -6   1  19         78.80         90.67         7.81 o
  -5   1  19        203.26        196.32        10.98 o
  -4   1  19        256.43        249.55        11.46 o
  -3   1  19        341.80        333.57        13.75 o
  -2   1  19        123.25        148.01        15.10 o
  -1   1  19        188.91        206.49         6.67 o
   0   1  19        239.87        248.11         7.36 o
   1   1  19        215.07        216.48         6.86 o
   2   1  19        125.92        125.66         6.49 o
   3   1  19        370.80        380.14        14.07 o
   4   1  19        253.84        235.31        11.00 o
   5   1  19        199.29        218.15        13.50 o
   6   1  19         82.54         81.08        11.67 o
  -6   2  19          2.77          1.69         3.46 o
  -5   2  19         55.35         68.81         6.82 o
  -4   2  19         26.19         20.65         5.49 o
  -3   2  19        112.02        121.30         8.07 o
  -2   2  19        361.81        351.46        19.91 o
  -1   2  19         93.06        100.01         5.09 o
   0   2  19        572.12        593.90        15.61 o
   1   2  19         82.72         83.29         5.31 o
   2   2  19        387.81        375.71        11.60 o
   3   2  19         98.61        106.90         9.88 o
   4   2  19         22.54         20.52         4.53 o
   5   2  19         60.27         75.67         7.10 o
   6   2  19          2.49         -1.10         8.92 o
  -6   3  19         20.50         14.79         6.18 o
  -5   3  19         58.43         57.03         7.32 o
  -4   3  19         93.68         91.39         7.59 o
  -3   3  19        145.66        126.99         8.46 o
  -2   3  19        247.87        276.42        16.02 o
  -1   3  19        125.47        133.18        11.44 o
   0   3  19        205.40        227.91        15.10 o
   1   3  19        130.53        142.25         8.74 o
   2   3  19        237.12        253.49         9.38 o
   3   3  19        141.39        136.62         7.18 o
   4   3  19         94.63        102.33        10.98 o
   5   3  19         58.65         65.44         9.15 o
   6   3  19         21.14         16.48         5.95 o
  -5   4  19          0.79          6.06         3.53 o
  -4   4  19         35.48         36.03         5.25 o
  -3   4  19         51.04         51.26         7.32 o
  -2   4  19        162.07        170.70        12.81 o
  -1   4  19        306.26        323.10        18.76 o
   0   4  19        133.61        171.16        13.73 o
   1   4  19        311.99        335.29        13.75 o
   2   4  19        161.89        162.92         9.69 o
   3   4  19         51.01         46.87         5.93 o
   4   4  19         35.93         40.73         7.78 o
   5   4  19          1.49          4.58         5.03 o
  -5   5  19         28.79         27.95         8.01 o
  -4   5  19         59.44         65.90         7.78 o
  -3   5  19         60.84         70.02         8.24 o
  -2   5  19         58.05         54.00         7.78 o
  -1   5  19         92.51        119.90        11.90 o
   0   5  19        112.88        125.40        12.81 o
   1   5  19         88.43         77.80        10.53 o
   2   5  19         62.65         68.19        10.53 o
   3   5  19         56.86         77.48         7.56 o
   4   5  19         63.09         58.67         6.91 o
   5   5  19         30.94         41.19         7.78 o
  -4   6  19          7.07          6.86         3.66 o
  -3   6  19          4.46          1.37         4.12 o
  -2   6  19        148.29        172.99        12.81 o
  -1   6  19         26.21         18.76         6.41 o
   0   6  19        148.54        179.40        14.64 o
   1   6  19         27.59         42.10         8.24 o
   2   6  19        147.68        146.91        14.64 o
   3   6  19          7.10          7.78         6.86 o
   4   6  19          7.74          7.32         6.86 o
  -2   7  19         31.97         35.70         6.86 o
  -1   7  19          0.42          6.86         5.49 o
   0   7  19          4.10          5.95         5.49 o
   1   7  19          0.51          7.78         6.41 o
   2   7  19         29.14         39.82         9.15 o
   0   0  20          5.48         14.45         3.84 o
   1   0  20        248.55        248.04         7.51 o
   2   0  20        145.52        175.79         7.82 o
   3   0  20         94.62         92.49         8.24 o
   4   0  20          4.11          5.22         3.96 o
   5   0  20         50.81         46.35         5.98 o
   6   0  20         21.25         28.33         5.15 o
  -6   1  20         12.61         11.57         4.39 o
  -5   1  20         11.25         16.57         4.73 o
  -4   1  20          9.94         14.88         4.36 o
  -3   1  20        291.39        314.85        13.10 o
  -2   1  20        328.77        307.26        12.46 o
  -1   1  20        622.98        635.27        14.00 o
   0   1  20       1279.64       1226.45        24.57 o
   1   1  20        610.71        596.25        13.96 o
   2   1  20        292.00        267.55        14.30 o
   3   1  20        284.43        301.56        12.78 o
   4   1  20          7.55          8.51         4.36 o
   5   1  20          9.98         14.17         4.50 o
   6   1  20         11.83          6.39         3.96 o
  -6   2  20         42.69         36.95         5.49 o
  -5   2  20         39.03         45.27         5.82 o
  -4   2  20        162.66        154.00         9.44 o
  -3   2  20         96.40         80.39         7.23 o
  -2   2  20        223.97        225.44        19.22 o
  -1   2  20         61.90         62.01         9.38 o
   0   2  20        187.61        188.59         7.54 o
   1   2  20         58.61         72.57         5.24 o
   2   2  20        223.56        224.81         8.84 o
   3   2  20         95.12         92.58         6.31 o
   4   2  20        159.67        152.67         9.06 o
   5   2  20         41.83         58.16         6.58 o
   6   2  20         41.81         47.05         6.38 o
  -5   3  20         54.39         55.51         6.26 o
  -4   3  20         18.36         15.85         6.64 o
  -3   3  20        123.24        119.65         8.58 o
  -2   3  20        279.36        285.12        17.85 o
  -1   3  20        317.27        291.52        17.85 o
   0   3  20        260.05        283.74        17.85 o
   1   3  20        311.20        291.57        12.94 o
   2   3  20        292.71        304.81        10.52 o
   3   3  20        124.80        121.15         6.67 o
   4   3  20         12.67         10.42         8.70 o
   5   3  20         51.31         48.97         8.24 o
  -5   4  20         99.93         78.74         8.70 o
  -4   4  20         62.98         68.62         7.02 o
  -3   4  20        167.64        167.04        12.81 o
  -2   4  20         94.04         81.46        10.07 o
  -1   4  20          1.59          6.86         5.49 o
   0   4  20         41.96         44.85         8.24 o
   1   4  20          4.28         11.90         5.95 o
   2   4  20         95.43         93.45        20.59 o
   3   4  20        169.05        180.75        10.51 o
   4   4  20         66.87         88.33        10.53 o
   5   4  20         98.31         84.67        10.53 o
  -4   5  20         25.88         28.83         5.95 o
  -3   5  20         64.55         65.90         8.24 o
  -2   5  20         75.54         69.11         9.15 o
  -1   5  20         65.67         70.02         9.61 o
   0   5  20         60.04         68.19        10.07 o
   1   5  20         72.02         86.50        11.44 o
   2   5  20         80.42         80.55        10.98 o
   3   5  20         61.44         70.02        10.53 o
   4   5  20         28.30         22.42         6.86 o
  -3   6  20          5.24          4.58         4.58 o
  -2   6  20         25.67         20.14         6.41 o
  -1   6  20         15.04         12.81         5.95 o
   0   6  20         39.50         38.90         8.24 o
   1   6  20         17.11         12.81         6.41 o
   2   6  20         31.51         34.32         8.70 o
   3   6  20          3.86          5.03         7.32 o
  -1   7  20         13.05          9.61         5.95 o
   0   7  20         87.09        109.84        12.81 o
   1   7  20         12.03         19.22         7.32 o
   1   0  21        679.94        676.36        15.21 o
   2   0  21        255.65        301.83        10.65 o
   3   0  21         90.72         99.87        17.62 o
   4   0  21        101.92        126.33         8.99 o
   5   0  21          8.10          2.36         5.03 o
   6   0  21         14.77         13.37         4.29 o
  -6   1  21         19.33         16.63         5.26 o
  -5   1  21         95.01         98.46         8.34 o
  -4   1  21        210.00        199.03        10.66 o
  -3   1  21        251.71        261.36        11.96 o
  -2   1  21         59.73         55.02         6.30 o
  -1   1  21        100.71        101.66         6.87 o
   0   1  21        160.87        164.15         6.25 o
   1   1  21         89.36         90.86         5.12 o
   2   1  21         71.14         75.76         5.76 o
   3   1  21        239.39        223.49        11.31 o
   4   1  21        201.78        176.38        10.19 o
   5   1  21         89.77         90.93         8.21 o
   6   1  21         17.83         24.71         5.27 o
  -5   2  21         30.35         39.15         6.41 o
  -4   2  21         78.37         69.79         7.25 o
  -3   2  21         54.37         64.53         6.91 o
  -2   2  21        133.66        130.29        13.50 o
  -1   2  21        121.81        129.47         9.06 o
   0   2  21        192.81        210.53         8.22 o
   1   2  21        130.98        133.74         6.98 o
   2   2  21        127.18        122.03         7.06 o
   3   2  21         48.14         59.08         5.34 o
   4   2  21         82.43         73.24         7.28 o
   5   2  21         33.51         42.17        10.53 o
  -5   3  21         48.38         45.05         7.78 o
  -4   3  21          6.68          4.88         4.06 o
  -3   3  21         38.68         38.96         5.49 o
  -2   3  21         12.52         16.48         5.95 o
  -1   3  21         36.93         51.26         8.70 o
   0   3  21          0.20          7.32         5.49 o
   1   3  21         33.69         38.46         5.82 o
   2   3  21         10.78          9.44         4.03 o
   3   3  21         30.40         31.29         4.21 o
   4   3  21          9.23          8.70         3.88 o
   5   3  21         46.98         39.36         8.24 o
  -4   4  21         21.44         24.42         5.16 o
  -3   4  21         81.00         85.58        10.07 o
  -2   4  21         51.67         70.02         9.61 o
  -1   4  21        435.37        448.50        24.26 o
   0   4  21         13.09         12.81         6.41 o
   1   4  21        427.70        437.52        24.71 o
   2   4  21         45.75         39.37         6.41 o
   3   4  21         83.75         77.25         7.75 o
   4   4  21         24.79         18.31         6.41 o
  -4   5  21         26.60         23.34         5.95 o
  -3   5  21         95.81        104.80        10.98 o
  -2   5  21         67.53         66.82         9.15 o
  -1   5  21        123.81        123.11        12.81 o
   0   5  21          0.08          5.49         5.95 o
   1   5  21        119.41        139.58        14.64 o
   2   5  21         65.27         58.12        10.07 o
   3   5  21        100.63        102.51        13.27 o
   4   5  21         25.09         25.17         7.78 o
  -2   6  21         37.74         31.12         6.86 o
  -1   6  21         17.73         24.26         7.32 o
   0   6  21        101.82        121.74        13.27 o
   1   6  21         16.52         10.53         6.86 o
   2   6  21         34.66         27.92         8.70 o
   0   0  22        191.69        227.15        10.66 o
   1   0  22          1.29          8.21         2.50 o
   2   0  22        234.39        255.56        10.20 o
   3   0  22        192.31        201.78        14.87 o
   4   0  22         56.69         57.09         6.47 o
   5   0  22        110.27        105.35         8.72 o
  -5   1  22          2.59          2.69         4.06 o
  -4   1  22          3.85          4.54         4.04 o
  -3   1  22        103.05        102.01         8.53 o
  -2   1  22        293.87        292.16        12.93 o
  -1   1  22        103.38        114.10         7.25 o
   0   1  22        619.87        586.12        13.89 o
   1   1  22        118.71        128.66         5.79 o
   2   1  22        297.89        294.08        10.52 o
   3   1  22        101.00        118.93         8.72 o
   4   1  22          2.21          5.14         4.17 o
   5   1  22          3.24         -1.32         7.09 o
  -5   2  22         32.88         44.88         6.38 o
  -4   2  22        132.13        145.81        10.22 o
  -3   2  22         18.12         16.25         4.53 o
  -2   2  22        242.56        259.72        12.62 o
  -1   2  22         21.80         16.89         4.68 o
   0   2  22         24.15         26.63         3.45 o
   1   2  22         25.86         24.07         3.73 o
   2   2  22        251.93        268.60         9.99 o
   3   2  22         17.14         12.97         4.36 o
   4   2  22        141.23        159.78         9.69 o
   5   2  22         33.54         41.18         6.47 o
  -4   3  22         28.42         38.15         6.05 o
  -3   3  22         16.45         12.93         4.82 o
  -2   3  22        168.58        167.45        10.62 o
  -1   3  22         77.32         74.60        10.07 o
   0   3  22        334.78        356.05        21.51 o
   1   3  22         79.83         74.06         7.60 o
   2   3  22        184.91        178.03         8.27 o
   3   3  22         12.80          4.91         3.21 o
   4   3  22         24.21         30.61         5.95 o
  -4   4  22         49.42         48.06         6.43 o
  -3   4  22        104.37        103.89        11.44 o
  -2   4  22         42.42         49.43         8.70 o
  -1   4  22          1.96          1.83         5.49 o
   0   4  22         64.80         57.21         9.61 o
   1   4  22          2.61         13.27         6.41 o
   2   4  22         41.21         40.27         8.70 o
   3   4  22        104.23         94.43         8.53 o
   4   4  22         51.30         57.66         9.61 o
  -3   5  22         32.46         40.27         7.32 o
  -2   5  22         64.09         73.68         9.61 o
  -1   5  22         96.88        116.24        12.81 o
   0   5  22         16.91         12.36         6.86 o
   1   5  22         98.60        116.24        13.27 o
   2   5  22         65.25         49.88        10.07 o
   3   5  22         32.52         32.95         9.15 o
  -1   6  22         17.52         26.54         7.32 o
   0   6  22          2.66          4.12         5.95 o
   1   6  22         18.90         25.17         7.78 o
   1   0  23        273.91        270.87        10.33 o
   2   0  23         12.36         19.87         4.82 o
   3   0  23         64.27         61.78         6.95 o
   4   0  23          9.12         28.51         9.38 o
   5   0  23         12.64         18.96         5.06 o
  -5   1  23         36.33         37.96         7.78 o
  -4   1  23         54.58         68.22         7.28 o
  -3   1  23         61.42         73.41         7.44 o
  -2   1  23         51.35         42.80         5.98 o
  -1   1  23         85.76        100.39         6.94 o
   0   1  23          7.78          3.43         2.55 o
   1   1  23         83.77         86.94         5.23 o
   2   1  23         55.47         51.74         7.02 o
   3   1  23         50.17         50.98         6.30 o
   4   1  23         46.30         58.34         6.95 o
   5   1  23         39.05         37.86         6.30 o
  -4   2  23         33.39         41.91         6.25 o
  -3   2  23         27.04         37.84         6.12 o
  -2   2  23        146.09        159.98        10.75 o
  -1   2  23         29.60         38.67         5.82 o
   0   2  23        345.55        340.27         9.70 o
   1   2  23         28.19         30.48         3.56 o
   2   2  23        126.95        137.77         7.73 o
   3   2  23         30.81         43.69         5.98 o
   4   2  23         36.87         31.91         7.55 o
  -4   3  23         46.48         46.11         6.45 o
  -3   3  23         29.53         24.20         5.47 o
  -2   3  23         26.71         36.15         6.30 o
  -1   3  23         13.94         16.93         6.86 o
   0   3  23         14.45         27.46         8.24 o
   1   3  23         14.86          9.87         4.50 o
   2   3  23         26.83         29.18         4.21 o
   3   3  23         27.38         33.39         4.77 o
   4   3  23         46.85         67.27         7.28 o
  -3   4  23         25.48         18.24         5.49 o
  -2   4  23         27.17         27.46         7.78 o
  -1   4  23        201.22        195.42        16.02 o
   0   4  23          1.61          0.00         5.49 o
   1   4  23        199.41        198.62        16.48 o
   2   4  23         27.13         38.90         8.70 o
   3   4  23         27.11         30.15         5.93 o
  -2   5  23          8.13         11.44         6.41 o
  -1   5  23         16.97         16.93         6.86 o
   0   5  23         16.72         20.14         7.32 o
   1   5  23         15.90         28.83         8.70 o
   2   5  23          8.32          3.66         6.41 o
   0   0  24          5.92         16.81         4.49 o
   1   0  24          3.70          3.35         3.25 o
   2   0  24          4.51          0.46         4.04 o
   3   0  24        364.22        381.86        15.85 o
   4   0  24         38.31         34.78         6.30 o
  -4   1  24          9.34         12.47         5.01 o
  -3   1  24         13.91         27.17         6.86 o
  -2   1  24        243.78        247.59        12.11 o
  -1   1  24        120.40        133.64         9.12 o
   0   1  24        138.93        159.02         6.47 o
   1   1  24        125.63        126.78         7.34 o
   2   1  24        238.77        239.21        12.13 o
   3   1  24          9.44         13.06         4.82 o
   4   1  24          9.01         12.76         5.01 o
  -4   2  24         73.88         80.24         8.40 o
  -3   2  24          6.34         -0.64         5.49 o
  -2   2  24         57.78         59.77         7.12 o
  -1   2  24         21.19         28.84         5.82 o
   0   2  24          4.64          4.27         4.36 o
   1   2  24         21.79         31.06         3.71 o
   2   2  24         61.05         68.11         5.87 o
   3   2  24          7.68          1.70         4.36 o
   4   2  24         73.01         64.44         7.44 o
  -3   3  24         32.15         21.97         5.49 o
  -2   3  24         39.42         36.44         6.12 o
  -1   3  24         12.33         13.62         5.15 o
   0   3  24         74.96         72.31        10.98 o
   1   3  24         18.34         25.63         8.24 o
   2   3  24         39.22         38.24         4.93 o
   3   3  24         31.59         29.22         5.47 o
  -2   4  24         14.35          3.20         5.95 o
  -1   4  24         24.53         30.66         8.24 o
   0   4  24         21.78         14.64         7.32 o
   1   4  24         22.14         36.61         9.15 o
   2   4  24         13.92          8.70         7.32 o
   0   5  24         13.67         32.49         8.70 o
   1   0  25        229.88        219.98         9.63 o
   2   0  25         36.29         54.31         6.77 o
   3   0  25         30.31         21.51         5.50 o
  -3   1  25          8.04         13.64         4.82 o
  -2   1  25         58.97         73.64        12.13 o
  -1   1  25         21.98         28.24         5.27 o
   0   1  25          3.90         -2.32         2.96 o
   1   1  25         21.44         20.50         4.15 o
   2   1  25         53.48         67.01         9.38 o
   3   1  25          7.27          6.64         4.53 o
  -3   2  25         10.74         16.14         5.01 o
  -2   2  25         38.78         39.14         6.15 o
  -1   2  25          1.40         -1.02         4.35 o
   0   2  25        243.15        271.72        12.90 o
   1   2  25          0.82          3.06         3.10 o
   2   2  25         44.51         40.17         5.24 o
   3   2  25         13.19          8.11         8.24 o
  -2   3  25         14.61         17.02         5.60 o
  -1   3  25         20.31          8.65         5.72 o
   0   3  25          1.02          4.59         6.18 o
   1   3  25         22.78          7.32         6.86 o
   2   3  25         15.05         10.02         4.95 o
  -1   4  25        124.34        115.79        13.73 o
   0   4  25          0.11         -1.37         5.95 o
   1   4  25        124.06        130.43        15.56 o
   0   0  26          0.01          0.92         6.86 o
   1   0  26          6.18         15.26         4.82 o
   2   0  26        121.48        100.29        11.90 o
  -2   1  26         84.16         92.69         9.38 o
  -1   1  26         42.94         58.68         7.10 o
   0   1  26         47.89         56.23         5.72 o
   1   1  26         35.35         42.67         5.18 o
   2   1  26         80.01         83.55         8.21 o
  -2   2  26         28.66         37.55         6.47 o
  -1   2  26          7.39         12.81         7.09 o
   0   2  26          2.04         -0.55         4.04 o
   1   2  26          7.84          8.74         3.70 o
   2   2  26         27.89         29.25         5.66 o
  -1   3  26         27.06         33.17         6.30 o
   0   3  26         33.65         32.46         6.47 o
   1   3  26         29.14         34.78         9.61 o
   1   0  27        166.82        185.47        11.21 o
  -1   1  27          1.81          0.93         4.04 o
   0   1  27         11.88          7.78         7.78 o
   1   1  27          1.07         -0.42         3.34 o
                                                
